# Supplementary material for: How has COVID-19 changed healthcare professionals’ attitudes to self-care? A mixed methods research study
Source: PLoS One. 2023 Jul 24;18(7):e0289067. doi: 10.1371/journal.pone.0289067 (PMC10365300; doi:10.1371/journal.pone.0289067)
Supplement: S6 File — (XLSX) [file pone.0289067.s008.xlsx]

## Sheet: RAW_ DATA
ID	Q4	Q5_NPS_GROUP	Q5	Q6	Q6_5_TEXT	Q7	Q8	Q8_13_TEXT	Q9	Q10	Q10_13_TEXT	Q11	Q11_5_TEXT	Q12	Q13_NPS_GROUP	Q13	Q14	Q14_13_TEXT	Q15_1	Q15_2	Q15_3	Q15_4	Q15_5	VAR_17	Q17_1	Q17_2	Q17_3	Q17_4	Q17_5	Q17_6	Q17_7	Q17_8	Q17_9	Q17_9_TEXT	Q18	Q18_29_TEXT	VAR_19	Q19_1	Q19_2	Q19_3	Q19_4	Q19_5	Q19_6	Q19_7	Q20_1	Q20_2	Q20_3	Q20_4	Q20_5
054	Very important	Detractor	6	To promote health literacy,It is more convenient to the client/user,It is empowering to the client/user,To help individuals prevent certain conditions or minimise likelihood of exacerbations,The option to self-care for some conditions is the superior mode of care		Very important	Improving general wellbeing,Making healthy lifestyle choices (e.g. exercise or diet),Building self-care capacity as part of routine professional care,Preventing non-communicable diseases (e.g. type 2 diabetes or obesity),Preventing infectious diseases,Managing Infectious diseases,Managing minor illness & common conditions (e.g. headache or the common cold),Managing chronic long-term conditions,Ma…		Significantly more likely	Improving general wellbeing,Making healthy lifestyle choices (e.g. exercise or diet),Building self-care capacity as part of routine professional care,Preventing non-communicable diseases (e.g. type 2 diabetes or obesity),Preventing infectious diseases,Managing Infectious diseases,Improving mental health,Preventing mental illness,Managing existing mental illness,Managing minor illness & common con…		To promote of the rational use of products & services,It can help reduce pressure on scarce NHS resources,To promote of health literacy,It is empowering to the client/user,To help individuals prevent certain conditions or minimise likelihood of exacerbations,The option to self-care for some conditions is the superior mode of care		Very important	Passive	8	Making healthy lifestyle choices (e.g. exercise or diet),Building self-care capacity as part of routine professional care,Managing existing mental illness,Managing minor illness & common conditions (e.g. headache or the common cold),Managing chronic long-term conditions		Agree	Disagree	Neutral	Disagree	Disagree	#NULL!	No change	Increased slightly	Increased significantly	Increased slightly	Reduced slightly	Increased slightly	Reduced slightly	No change			Difficulties in access to services & professionals,Digital exclusion,Barriers caused by new digital or telephone interactions,Lack of funding,Transition of services from face-to-face to other formats,Patient/client understanding of self-care,Individual reluctance to engage or take responsibility,Health literacy,Dependency on professional role,Lack of equipment/hardware with which to communicate,I…		#NULL!	Extremely positive	Extremely negative	Extremely negative	Slightly negative	Extremely negative	Extremely negative	Extremely negative	Strongly agree	Strongly agree	Agree	Disagree	Neither agree nor disagree
059	Very important	Detractor	5	To promote the rational use of products & services,To help reduce pressure on scarce NHS resources,To promote health literacy,It is more convenient to the client/user,It is empowering to the client/user,To help individuals prevent certain conditions or minimise likelihood of exacerbations,The option to self-care for some conditions is the superior mode of care,Other (please specify)	The ability to self care is linked to wider determinants of health so working on this health agenda supports broader societal benefits	Very important	Improving general wellbeing,Making healthy lifestyle choices (e.g. exercise or diet),Preventing non-communicable diseases (e.g. type 2 diabetes or obesity),Preventing infectious diseases,Managing Infectious diseases,Improving mental health,Preventing mental illness,Managing minor illness & common conditions (e.g. headache or the common cold),Other (please specify)	Actively promote wellbeing as a volunteer in my community	Slightly more likely	Improving general wellbeing,Making healthy lifestyle choices (e.g. exercise or diet),Building self-care capacity as part of routine professional care,Preventing non-communicable diseases (e.g. type 2 diabetes or obesity),Preventing infectious diseases,Managing Infectious diseases,Improving mental health,Preventing mental illness,Managing existing mental illness,Managing minor illness & common con…	Supporting professionals, services and organisations to improve the support they provide to enable self-care self-care	To promote of the rational use of products & services,It can help reduce pressure on scarce NHS resources,It is more convenient to the client/user,It is empowering to the client/user,To help individuals prevent certain conditions or minimise likelihood of exacerbations,The option to self-care for some conditions is the superior mode of care,Other (please specify)	I am self-care lead in my organisation and despite what I know, I still struggled in the early days of the pandemic. It has been clear for some time that the long term impacts will be felt for some time so if ever there was a time that people needed support to build knowledge, skills and confidence to develop their resilience this is it.	Very important	Passive	7	Making healthy lifestyle choices (e.g. exercise or diet),Improving mental health		Strongly agree	Neutral	Agree	Disagree	Strongly disagree	#NULL!	No change	Increased slightly	Increased significantly	Increased significantly	Increased significantly	No change	Increased slightly	Increased significantly			Digital exclusion,Barriers caused by new digital or telephone interactions,Lack of funding,Health inequalities,Patient/client understanding of self-care,Language barriers,Individual reluctance to engage or take responsibility,Health literacy,Dependency on professional role,Communication barriers due to hearing difficulties,Lack of equipment/hardware with which to communicate,Insufficient IT skill…	culture change takes time - but wouldn't describe this as professional resistence	#NULL!	Extremely positive	Extremely positive	Slightly positive	Slightly positive	Extremely positive	Extremely positive	Extremely positive	Strongly agree	Strongly agree	Strongly agree	Strongly agree	Strongly agree
200	Important	Detractor	6	It is empowering to the client/user,To help individuals prevent certain conditions or minimise likelihood of exacerbations		Slightly important	Making healthy lifestyle choices (e.g. exercise or diet)		Significantly more likely	Improving general wellbeing,Making healthy lifestyle choices (e.g. exercise or diet),Building self-care capacity as part of routine professional care,Preventing non-communicable diseases (e.g. type 2 diabetes or obesity),Preventing infectious diseases,Managing Infectious diseases,Improving mental health,Preventing mental illness,Managing existing mental illness,Managing minor illness & common con…		To promote of health literacy,It is more convenient to the client/user,It is empowering to the client/user,To help individuals prevent certain conditions or minimise likelihood of exacerbations,The option to self-care for some conditions is the superior mode of care		Very important	Passive	8	Preventing infectious diseases,Improving mental health		Agree	Neutral	Strongly agree	Disagree	Agree	#NULL!	No change	No change	No change	Increased slightly	Increased significantly	Increased significantly	No change	Increased slightly			Difficulties in access to services & professionals,Lack of funding,Transition of services from face-to-face to other formats,Patient/client understanding of self-care,Individual reluctance to engage or take responsibility,Insufficient IT skills,Time constraints,Professional resistance to sharing responsibility,Lack of consistency in approach or messages amongst professionals		#NULL!	Slightly positive	Slightly positive	No change	No change	No change	No change	No change	Agree	Agree	Agree	Agree	Agree
214	Very unimportant	Promoter	10	To help reduce pressure on scarce NHS resources		Very unimportant	Improving general wellbeing		Significantly more likely	Improving general wellbeing,Making healthy lifestyle choices (e.g. exercise or diet),Building self-care capacity as part of routine professional care,Preventing infectious diseases,Managing Infectious diseases,Managing existing mental illness,Managing prescribing, dispensing & encouraging appropriate use of medicines		It can help reduce pressure on scarce NHS resources,To help me reduce my workload,To promote of health literacy		Very important	Promoter	10	Improving general wellbeing,Making healthy lifestyle choices (e.g. exercise or diet),Preventing infectious diseases,Managing Infectious diseases,Managing prescribing, dispensing & encouraging appropriate use of medicines		Strongly disagree	Agree	Agree	Agree		#NULL!	Increased significantly		Increased slightly	Reduced significantly	Increased slightly	Increased significantly	Increased slightly				Lack of appropriate information to share with people,Difficulties in access to services & professionals,Transition of services from face-to-face to other formats,Language barriers,Individual reluctance to engage or take responsibility,Insufficient IT skills,Time constraints,Professional resistance to sharing responsibility		#NULL!	Slightly positive	Extremely positive	Slightly positive	Slightly positive	Extremely positive	Extremely positive	No change	Strongly disagree	Agree	Agree	Agree	Agree
219	Very important	Passive	7	To promote the rational use of products & services,To help reduce pressure on scarce NHS resources,To promote health literacy,It is empowering to the client/user,To help individuals prevent certain conditions or minimise likelihood of exacerbations,The option to self-care for some conditions is the superior mode of care		Very important	Improving general wellbeing,Making healthy lifestyle choices (e.g. exercise or diet),Building self-care capacity as part of routine professional care,Preventing non-communicable diseases (e.g. type 2 diabetes or obesity),Preventing infectious diseases		Significantly more likely	Improving general wellbeing,Making healthy lifestyle choices (e.g. exercise or diet),Building self-care capacity as part of routine professional care,Preventing non-communicable diseases (e.g. type 2 diabetes or obesity),Preventing infectious diseases,Managing Infectious diseases,Improving mental health,Preventing mental illness,Managing existing mental illness,Managing minor illness & common con…		To promote of the rational use of products & services,It can help reduce pressure on scarce NHS resources,To help me reduce my workload,To promote of health literacy,It is empowering to the client/user,To help individuals prevent certain conditions or minimise likelihood of exacerbations,The option to self-care for some conditions is the superior mode of care		Very important	Passive	8	Improving general wellbeing,Building self-care capacity as part of routine professional care,Improving mental health		Strongly agree	Agree	Neutral	Agree	Agree	#NULL!	Increased significantly	Increased significantly	Increased significantly	Increased significantly	Increased significantly	Increased slightly	Increased slightly	Increased slightly			Digital exclusion,Barriers caused by new digital or telephone interactions,Lack of funding,Health inequalities,Transition of services from face-to-face to other formats,Patient/client understanding of self-care,Language barriers,Individual reluctance to engage or take responsibility,Health literacy,Dependency on professional role,Communication barriers due to hearing difficulties,Lack of equipmen…		#NULL!	Extremely positive	Slightly positive	Slightly positive	No change	Slightly positive	No change	No change	Agree	Strongly agree	Agree	Agree	Neither agree nor disagree
168	Very important	Detractor	6	To promote the rational use of products & services,To help reduce pressure on scarce NHS resources,It is empowering to the client/user,To help individuals prevent certain conditions or minimise likelihood of exacerbations		Very important	Improving general wellbeing,Making healthy lifestyle choices (e.g. exercise or diet),Building self-care capacity as part of routine professional care,Preventing mental illness,Managing minor illness & common conditions (e.g. headache or the common cold),Managing chronic long-term conditions		No change	Improving general wellbeing,Making healthy lifestyle choices (e.g. exercise or diet),Building self-care capacity as part of routine professional care,Improving mental health,Preventing mental illness,Managing existing mental illness		To promote of the rational use of products & services,It can help reduce pressure on scarce NHS resources,It is more convenient to the client/user,It is empowering to the client/user,To help individuals prevent certain conditions or minimise likelihood of exacerbations		Very important	Detractor	6	Improving general wellbeing,Making healthy lifestyle choices (e.g. exercise or diet),Building self-care capacity as part of routine professional care,Preventing mental illness,Managing minor illness & common conditions (e.g. headache or the common cold),Managing chronic long-term conditions		Agree		Neutral	Neutral	Agree	#NULL!	Increased significantly	Increased significantly	No change	Increased significantly	Increased significantly	No change	Increased significantly	Increased significantly			Digital exclusion,Individual reluctance to engage or take responsibility,Dependency on professional role,Insufficient IT skills		#NULL!	No change	No change	Slightly positive	Slightly positive	Slightly positive	Slightly positive	Slightly positive	Strongly agree	Strongly agree	Agree	Agree	Agree
229	Important	Detractor	6	It is empowering to the client/user		Very important	Improving general wellbeing,Making healthy lifestyle choices (e.g. exercise or diet)		Slightly more likely	Improving general wellbeing,Making healthy lifestyle choices (e.g. exercise or diet),Preventing mental illness,Managing chronic long-term conditions,Managing cancer care		It can help reduce pressure on scarce NHS resources,To help me reduce my workload,It is empowering to the client/user,The option to self-care for some conditions is the superior mode of care		Very important	Detractor	6	Improving general wellbeing,Making healthy lifestyle choices (e.g. exercise or diet),Building self-care capacity as part of routine professional care,Preventing infectious diseases,Improving mental health,Managing chronic long-term conditions		Agree	Neutral	Neutral	Agree	Neutral	#NULL!	Increased slightly	No change	Increased significantly	Increased significantly	Increased slightly	No change	Increased slightly	No change			Difficulties in access to services & professionals,Digital exclusion,Barriers caused by new digital or telephone interactions,Health inequalities,Transition of services from face-to-face to other formats,Language barriers,Individual reluctance to engage or take responsibility,Health literacy,Dependency on professional role,Lack of equipment/hardware with which to communicate,Insufficient IT skill…		#NULL!	Slightly positive	No change	No change	Slightly positive	Extremely positive	Extremely positive	No change	Agree	Strongly agree	Agree	Agree	Agree
004	Very important	Passive	8	To promote health literacy,It is more convenient to the client/user,It is empowering to the client/user,To help individuals prevent certain conditions or minimise likelihood of exacerbations		Very important	Preventing infectious diseases,Managing Infectious diseases,Improving mental health,Preventing mental illness,Managing existing mental illness,Managing prescribing, dispensing & encouraging appropriate use of medicines		Slightly more likely	Improving general wellbeing,Making healthy lifestyle choices (e.g. exercise or diet)				Very important	Passive	7	None of the above		Neutral	Agree	Strongly agree	Agree	Neutral	#NULL!	Increased slightly	No change	Increased significantly	Increased significantly	Increased slightly	Increased significantly	No change	Increased slightly	No change		Lack of evidence of effectiveness of self-care interventions,Health inequalities,Dependency on professional role,Time constraints,Lack of consistency in approach or messages amongst professionals		#NULL!	Extremely positive	No change	Slightly negative	Slightly positive	Slightly negative	Slightly negative	Slightly negative	Strongly agree	Strongly agree	Agree	Strongly agree	Agree
008	Very important	Detractor	6	To promote the rational use of products & services,To promote health literacy,It is empowering to the client/user,To help individuals prevent certain conditions or minimise likelihood of exacerbations		Very important	Improving general wellbeing,Making healthy lifestyle choices (e.g. exercise or diet),Building self-care capacity as part of routine professional care,Improving mental health,Preventing mental illness,Managing minor illness & common conditions (e.g. headache or the common cold)		Significantly more likely	Improving general wellbeing,Making healthy lifestyle choices (e.g. exercise or diet),Building self-care capacity as part of routine professional care,Preventing infectious diseases,Managing Infectious diseases,Improving mental health,Preventing mental illness,Managing existing mental illness,Managing minor illness & common conditions (e.g. headache or the common cold),Managing chronic long-term c…		To promote of the rational use of products & services,It can help reduce pressure on scarce NHS resources,To promote of health literacy,It is empowering to the client/user,To help individuals prevent certain conditions or minimise likelihood of exacerbations		Very important	Passive	7	Improving general wellbeing,Making healthy lifestyle choices (e.g. exercise or diet),Preventing infectious diseases,Managing Infectious diseases,Improving mental health,Preventing mental illness		Agree	Agree	Neutral	Agree	Agree	#NULL!	No change	Increased slightly	Increased significantly	Increased significantly	Increased significantly	Increased significantly	Increased significantly	Increased significantly			Difficulties in access to services & professionals,Health inequalities,Language barriers		#NULL!	No change	No change	Slightly positive	Slightly positive	Slightly positive	No change	No change	Agree	Agree	Agree	Agree	Agree
041	Very important	Detractor	4	To promote the rational use of products & services,To help reduce pressure on scarce NHS resources,To help me reduce my workload,To promote health literacy,It is more convenient to the client/user,It is empowering to the client/user,To help individuals prevent certain conditions or minimise likelihood of exacerbations,The option to self-care for some conditions is the superior mode of care		Very important	Improving general wellbeing,Making healthy lifestyle choices (e.g. exercise or diet),Building self-care capacity as part of routine professional care,Preventing non-communicable diseases (e.g. type 2 diabetes or obesity),Managing Infectious diseases,Improving mental health,Preventing mental illness,Managing minor illness & common conditions (e.g. headache or the common cold),Managing chronic long…		Significantly more likely	Improving general wellbeing,Making healthy lifestyle choices (e.g. exercise or diet),Building self-care capacity as part of routine professional care,Preventing non-communicable diseases (e.g. type 2 diabetes or obesity),Preventing infectious diseases,Managing Infectious diseases,Improving mental health,Preventing mental illness,Managing existing mental illness,Managing minor illness & common con…		To promote of the rational use of products & services,It can help reduce pressure on scarce NHS resources,To help me reduce my workload,To promote of health literacy,To help individuals prevent certain conditions or minimise likelihood of exacerbations,The option to self-care for some conditions is the superior mode of care		Very important	Passive	7	Improving general wellbeing,Making healthy lifestyle choices (e.g. exercise or diet),Building self-care capacity as part of routine professional care,Preventing non-communicable diseases (e.g. type 2 diabetes or obesity),Preventing mental illness		Neutral	Neutral	Disagree	Strongly disagree	Neutral	#NULL!	Increased slightly	Increased slightly	Increased slightly	Increased slightly	Increased slightly	Increased significantly	Increased slightly	Increased slightly	Increased significantly	eConsults and texting photos	Lack of appropriate information to share with people,Difficulties in access to services & professionals,Digital exclusion,Health inequalities,Language barriers,Individual reluctance to engage or take responsibility,Health literacy,Dependency on professional role,Lack of equipment/hardware with which to communicate,Insufficient IT skills,Time constraints,Other (please specify)	There is not always clear guidance to share with patients or someone to talk through the guidance	#NULL!	Slightly positive	Slightly positive	Slightly positive	Extremely positive	Slightly positive	Slightly positive	Slightly positive	Strongly agree	Strongly agree	Agree	Agree	Agree
045	Neutral	Detractor	1	To promote the rational use of products & services,To help reduce pressure on scarce NHS resources,To help me reduce my workload,It is more convenient to the client/user,It is empowering to the client/user,To help individuals prevent certain conditions or minimise likelihood of exacerbations,The option to self-care for some conditions is the superior mode of care		Slightly unimportant	Making healthy lifestyle choices (e.g. exercise or diet),Building self-care capacity as part of routine professional care,Improving mental health		Slightly more likely	Making healthy lifestyle choices (e.g. exercise or diet),Building self-care capacity as part of routine professional care,Improving mental health		To promote of the rational use of products & services,It can help reduce pressure on scarce NHS resources,To help me reduce my workload,It is more convenient to the client/user,It is empowering to the client/user,To help individuals prevent certain conditions or minimise likelihood of exacerbations,The option to self-care for some conditions is the superior mode of care		Very important	Detractor	2	Making healthy lifestyle choices (e.g. exercise or diet)		Neutral	Disagree	Strongly disagree	Neutral	Disagree	#NULL!	Increased significantly	Increased slightly	Increased significantly	Increased significantly	Increased slightly	No change	Increased slightly	No change			Lack of appropriate information to share with people,Difficulties in access to services & professionals,Digital exclusion,Barriers caused by new digital or telephone interactions,Health inequalities,Patient/client understanding of self-care,Individual reluctance to engage or take responsibility,Health literacy,Dependency on professional role,Communication barriers due to hearing difficulties,Lack…		#NULL!	Slightly positive	No change	Extremely positive	No change	Slightly positive	Slightly positive	Extremely positive	Agree	Agree	Neither agree nor disagree	Neither agree nor disagree	Disagree
077	Very important	Detractor	4	It is empowering to the client/user,To help individuals prevent certain conditions or minimise likelihood of exacerbations,The option to self-care for some conditions is the superior mode of care		Slightly important	Managing existing mental illness,Managing minor illness & common conditions (e.g. headache or the common cold),Managing chronic long-term conditions		Significantly more likely	Preventing infectious diseases,Managing Infectious diseases,Improving mental health,Managing chronic long-term conditions		To help individuals prevent certain conditions or minimise likelihood of exacerbations,The option to self-care for some conditions is the superior mode of care		Very important	Detractor	4	Making healthy lifestyle choices (e.g. exercise or diet),Managing existing mental illness,Managing chronic long-term conditions		Agree	Disagree	Disagree	Neutral	Disagree	#NULL!	Increased significantly	Increased slightly	Increased significantly	Increased slightly	Increased significantly	Increased significantly	Increased significantly	Increased significantly			Health inequalities,Individual reluctance to engage or take responsibility,Health literacy,Dependency on professional role,Insufficient IT skills,Lack of consistency in approach or messages amongst professionals		#NULL!	No change	Extremely positive	Slightly positive	Slightly positive	Extremely positive	Slightly positive	Slightly positive	Strongly agree	Agree	Disagree	Disagree	Disagree
078	Neutral	Passive	7	To help reduce pressure on scarce NHS resources,To help individuals prevent certain conditions or minimise likelihood of exacerbations		Very important	Making healthy lifestyle choices (e.g. exercise or diet),Preventing mental illness		Slightly more likely	Making healthy lifestyle choices (e.g. exercise or diet),Building self-care capacity as part of routine professional care,Preventing mental illness,Managing existing mental illness		It can help reduce pressure on scarce NHS resources,It is empowering to the client/user,The option to self-care for some conditions is the superior mode of care		Very important	Detractor	5	Preventing infectious diseases,Managing Infectious diseases,Improving mental health,Preventing mental illness		Neutral	Agree	Neutral	Disagree	Neutral	#NULL!	No change	Increased slightly	Increased significantly	Increased significantly	Increased significantly	Increased significantly	Increased significantly	Increased slightly	No change		Difficulties in access to services & professionals,Digital exclusion,Health inequalities,Transition of services from face-to-face to other formats,Language barriers,Individual reluctance to engage or take responsibility,Dependency on professional role,Time constraints		#NULL!	No change	Slightly positive	No change	Slightly positive	Slightly positive	No change	No change	Agree	Agree	Agree	Agree	Agree
098	Very important	Passive	7	It is empowering to the client/user		Very important	Improving general wellbeing,Preventing infectious diseases,Managing minor illness & common conditions (e.g. headache or the common cold)		Significantly more likely	Improving general wellbeing,Preventing infectious diseases,Improving mental health,Managing minor illness & common conditions (e.g. headache or the common cold)		To promote of the rational use of products & services,It is empowering to the client/user,To help individuals prevent certain conditions or minimise likelihood of exacerbations		Very important	Promoter	9	Improving general wellbeing,Making healthy lifestyle choices (e.g. exercise or diet),Preventing infectious diseases,Improving mental health,Managing minor illness & common conditions (e.g. headache or the common cold)		Agree	Agree	Agree	Agree	Strongly agree	#NULL!	No change	No change	Increased slightly	Increased slightly	Increased slightly	No change	No change	No change	No change		Digital exclusion,Barriers caused by new digital or telephone interactions,Transition of services from face-to-face to other formats,Insufficient IT skills,Time constraints,Lack of consistency in approach or messages amongst professionals		#NULL!	Slightly positive	No change	No change	Slightly positive	No change	No change	No change	Agree	Agree	Agree	Agree	Neither agree nor disagree
104	Very important	Detractor	5	To promote health literacy,It is empowering to the client/user,Other (please specify)	Education about brain injury and its individual effects is essential to support personal understanding of need and self care requirements	Very important	Improving general wellbeing,Making healthy lifestyle choices (e.g. exercise or diet),Building self-care capacity as part of routine professional care,Managing minor illness & common conditions (e.g. headache or the common cold)		Significantly more likely	Improving general wellbeing,Building self-care capacity as part of routine professional care,Improving mental health,Other (please specify)	Still continuing to provide education, although this has been remote, still providing guidance on rehab even though this has been hard to source through normal nhs channels	It can help reduce pressure on scarce NHS resources,To promote of health literacy,It is more convenient to the client/user,It is empowering to the client/user,The option to self-care for some conditions is the superior mode of care		Very important	Detractor	5	Improving general wellbeing,Making healthy lifestyle choices (e.g. exercise or diet),Building self-care capacity as part of routine professional care,Other (please specify)	Trying to ensure I retain a good work balance, the desire to help by returning to some nhs work could see me working too many hours	Agree	Neutral	Neutral	Disagree	Neutral	#NULL!	No change	No change	Increased significantly	No change	No change	No change	No change	No change	No change		Lack of evidence of effectiveness of self-care interventions,Lack of appropriate information to share with people,Difficulties in access to services & professionals,Barriers caused by new digital or telephone interactions,Health inequalities,Transition of services from face-to-face to other formats,Patient/client understanding of self-care,Individual reluctance to engage or take responsibility,He…		#NULL!	No change	No change	Slightly negative	No change	No change	No change	No change	Agree	Agree	Neither agree nor disagree	Neither agree nor disagree	Neither agree nor disagree
105	Very unimportant	Passive	7	To help reduce pressure on scarce NHS resources,To promote health literacy,It is more convenient to the client/user,It is empowering to the client/user,To help individuals prevent certain conditions or minimise likelihood of exacerbations,The option to self-care for some conditions is the superior mode of care		Very unimportant	Improving general wellbeing,Making healthy lifestyle choices (e.g. exercise or diet),Building self-care capacity as part of routine professional care,Preventing non-communicable diseases (e.g. type 2 diabetes or obesity),Preventing infectious diseases,Improving mental health,Preventing mental illness,Managing existing mental illness,Managing minor illness & common conditions (e.g. headache or the…		Significantly more likely	Improving general wellbeing,Making healthy lifestyle choices (e.g. exercise or diet),Building self-care capacity as part of routine professional care,Preventing non-communicable diseases (e.g. type 2 diabetes or obesity),Preventing infectious diseases,Managing Infectious diseases,Improving mental health,Preventing mental illness,Managing existing mental illness,Managing minor illness & common con…		It can help reduce pressure on scarce NHS resources,To promote of health literacy,It is more convenient to the client/user,It is empowering to the client/user,To help individuals prevent certain conditions or minimise likelihood of exacerbations,The option to self-care for some conditions is the superior mode of care		Very important	Detractor	6	Improving general wellbeing,Making healthy lifestyle choices (e.g. exercise or diet),Building self-care capacity as part of routine professional care,Preventing non-communicable diseases (e.g. type 2 diabetes or obesity),Preventing infectious diseases,Managing Infectious diseases,Improving mental health,Preventing mental illness,Managing existing mental illness,Managing minor illness & common con…		Strongly agree	Agree	Strongly agree	Strongly agree	Strongly agree	#NULL!	Increased significantly	Increased slightly	Increased significantly	Increased significantly	Increased significantly	No change	Increased significantly	Increased significantly			Difficulties in access to services & professionals,Digital exclusion,Barriers caused by new digital or telephone interactions,Transition of services from face-to-face to other formats,Patient/client understanding of self-care,Language barriers,Individual reluctance to engage or take responsibility,Health literacy,Dependency on professional role,Communication barriers due to hearing difficulties,L…		#NULL!	Extremely positive	No change	Slightly negative	Slightly positive	Slightly positive	No change	No change	Strongly agree	Strongly agree	Agree	Agree	Agree
112	Very important	Detractor	6	To help reduce pressure on scarce NHS resources,To promote health literacy,It is empowering to the client/user		Very important	Improving general wellbeing,Making healthy lifestyle choices (e.g. exercise or diet),Improving mental health,Managing existing mental illness		Significantly more likely	Improving general wellbeing,Making healthy lifestyle choices (e.g. exercise or diet),Building self-care capacity as part of routine professional care,Preventing non-communicable diseases (e.g. type 2 diabetes or obesity),Improving mental health,Preventing mental illness,Managing existing mental illness,Managing prescribing, dispensing & encouraging appropriate use of medicines		It can help reduce pressure on scarce NHS resources,To promote of health literacy,It is more convenient to the client/user,It is empowering to the client/user,The option to self-care for some conditions is the superior mode of care		Very important	Passive	7	Managing existing mental illness		Disagree	Disagree	Disagree	Disagree	Disagree	#NULL!	No change	Increased significantly	Increased significantly	Increased significantly	Increased significantly	Increased significantly	Increased significantly	Increased slightly			Lack of appropriate information to share with people,Difficulties in access to services & professionals,Digital exclusion,Transition of services from face-to-face to other formats,Patient/client understanding of self-care,Individual reluctance to engage or take responsibility,Health literacy,Dependency on professional role,Communication barriers due to hearing difficulties,Lack of equipment/hardw…		#NULL!	Slightly positive	No change	Slightly negative	No change	No change	No change	No change	Agree	Agree	Neither agree nor disagree	Neither agree nor disagree	Neither agree nor disagree
113	Very important	Detractor	5	To promote the rational use of products & services,To help reduce pressure on scarce NHS resources,To promote health literacy,It is more convenient to the client/user,It is empowering to the client/user,To help individuals prevent certain conditions or minimise likelihood of exacerbations,The option to self-care for some conditions is the superior mode of care		Slightly important	Improving general wellbeing,Making healthy lifestyle choices (e.g. exercise or diet),Preventing infectious diseases,Improving mental health,Preventing mental illness,Managing existing mental illness,Managing minor illness & common conditions (e.g. headache or the common cold),Managing prescribing, dispensing & encouraging appropriate use of medicines		Slightly more likely	Improving general wellbeing,Managing existing mental illness,Managing minor illness & common conditions (e.g. headache or the common cold),Managing chronic long-term conditions		To promote of the rational use of products & services,It can help reduce pressure on scarce NHS resources,It is more convenient to the client/user,The option to self-care for some conditions is the superior mode of care		Very important	Promoter	9	Improving general wellbeing,Making healthy lifestyle choices (e.g. exercise or diet),Preventing infectious diseases,Preventing mental illness		Agree	Neutral	Neutral	Agree	Neutral	#NULL!	No change	No change	Increased significantly	No change	Increased slightly	Increased slightly	Increased slightly	Increased slightly			Difficulties in access to services & professionals,Health inequalities,Language barriers,Individual reluctance to engage or take responsibility,Health literacy,Lack of consistency in approach or messages amongst professionals,Interprofessional communication,Professional understanding of alternatives to face-to-face interactions		#NULL!	Slightly positive	No change	Slightly positive	No change	No change	Slightly positive	Slightly positive	Agree	Agree	Strongly agree	Agree	Neither agree nor disagree
115	Very important	Passive	7	To help reduce pressure on scarce NHS resources		Very important	Improving general wellbeing,Making healthy lifestyle choices (e.g. exercise or diet),Building self-care capacity as part of routine professional care,Preventing non-communicable diseases (e.g. type 2 diabetes or obesity),Managing minor illness & common conditions (e.g. headache or the common cold),Managing prescribing, dispensing & encouraging appropriate use of medicines		Significantly more likely	Managing prescribing, dispensing & encouraging appropriate use of medicines		It can help reduce pressure on scarce NHS resources		Very important	Passive	8	Improving general wellbeing,Making healthy lifestyle choices (e.g. exercise or diet),Building self-care capacity as part of routine professional care,Managing minor illness & common conditions (e.g. headache or the common cold),Managing prescribing, dispensing & encouraging appropriate use of medicines		Strongly agree	Agree	Agree	Agree	Agree	#NULL!	Increased significantly	Increased slightly	Increased significantly	Increased significantly	Increased slightly	Increased slightly	Increased slightly	Increased significantly			Lack of appropriate information to share with people,Health inequalities,Transition of services from face-to-face to other formats,Patient/client understanding of self-care,Language barriers,Individual reluctance to engage or take responsibility,Health literacy,Dependency on professional role,Communication barriers due to hearing difficulties,Lack of equipment/hardware with which to communicate,I…		#NULL!	Extremely positive	Slightly positive	Slightly positive	Extremely positive	Slightly positive	Extremely positive	Slightly positive	Strongly agree	Strongly agree	Strongly agree	Strongly agree	Agree
125	Very important	Detractor	1	To promote the rational use of products & services,To help reduce pressure on scarce NHS resources,It is empowering to the client/user		Very important	Improving general wellbeing,Making healthy lifestyle choices (e.g. exercise or diet),Building self-care capacity as part of routine professional care		Significantly more likely	Improving general wellbeing,Making healthy lifestyle choices (e.g. exercise or diet),Preventing infectious diseases,Managing Infectious diseases,Improving mental health,Managing existing mental illness,Managing minor illness & common conditions (e.g. headache or the common cold),Managing chronic long-term conditions,Managing prescribing, dispensing & encouraging appropriate use of medicines		To promote of the rational use of products & services,It can help reduce pressure on scarce NHS resources,It is more convenient to the client/user,It is empowering to the client/user,To help individuals prevent certain conditions or minimise likelihood of exacerbations,The option to self-care for some conditions is the superior mode of care		Important	Detractor	5	Improving general wellbeing,Making healthy lifestyle choices (e.g. exercise or diet),Preventing infectious diseases,Improving mental health,Managing minor illness & common conditions (e.g. headache or the common cold)		Neutral	Strongly disagree	Strongly disagree	Neutral	Agree	#NULL!	No change	No change	No change	Increased slightly	No change	No change	Increased slightly	No change			Difficulties in access to services & professionals,Digital exclusion,Barriers caused by new digital or telephone interactions,Health inequalities,Patient/client understanding of self-care,Individual reluctance to engage or take responsibility,Health literacy,Lack of equipment/hardware with which to communicate,Insufficient IT skills,Professional understanding of self-care,Lack of consistency in a…		#NULL!	No change	Slightly negative	Extremely negative	Extremely negative	No change	Slightly positive	No change	Agree	Agree	Neither agree nor disagree	Disagree	Disagree
126	Very important	Detractor	4	To promote health literacy,To help individuals prevent certain conditions or minimise likelihood of exacerbations,The option to self-care for some conditions is the superior mode of care		Very important	Improving general wellbeing,Making healthy lifestyle choices (e.g. exercise or diet),Building self-care capacity as part of routine professional care,Improving mental health,Preventing mental illness,Managing minor illness & common conditions (e.g. headache or the common cold)		Significantly more likely	Improving general wellbeing,Making healthy lifestyle choices (e.g. exercise or diet),Building self-care capacity as part of routine professional care,Preventing non-communicable diseases (e.g. type 2 diabetes or obesity),Improving mental health,Preventing mental illness,Managing existing mental illness,Managing minor illness & common conditions (e.g. headache or the common cold),Managing chronic …		To promote of the rational use of products & services,To promote of health literacy,To help individuals prevent certain conditions or minimise likelihood of exacerbations,The option to self-care for some conditions is the superior mode of care		Very important	Detractor	2	Improving general wellbeing,Making healthy lifestyle choices (e.g. exercise or diet),Building self-care capacity as part of routine professional care,Preventing non-communicable diseases (e.g. type 2 diabetes or obesity),Improving mental health,Preventing mental illness,Managing minor illness & common conditions (e.g. headache or the common cold),Managing prescribing, dispensing & encouraging app…		Agree	Disagree	Disagree	Neutral	Agree	#NULL!	No change	Increased slightly	No change	Increased slightly	Increased slightly	Increased slightly	Increased slightly	No change	No change		Lack of appropriate information to share with people,Barriers caused by new digital or telephone interactions,Transition of services from face-to-face to other formats,Patient/client understanding of self-care,Language barriers,Individual reluctance to engage or take responsibility,Insufficient IT skills,Time constraints,Interprofessional communication		#NULL!	Extremely positive	Extremely positive	Slightly positive	Slightly positive	No change	Slightly positive	No change	Strongly agree	Strongly agree	Strongly agree	Agree	Agree
130	Very unimportant	Detractor	6	To promote the rational use of products & services,To help reduce pressure on scarce NHS resources,To promote health literacy,It is empowering to the client/user,To help individuals prevent certain conditions or minimise likelihood of exacerbations,The option to self-care for some conditions is the superior mode of care		Very unimportant	Improving general wellbeing,Making healthy lifestyle choices (e.g. exercise or diet),Building self-care capacity as part of routine professional care,Preventing non-communicable diseases (e.g. type 2 diabetes or obesity),Preventing infectious diseases,Managing minor illness & common conditions (e.g. headache or the common cold),Managing prescribing, dispensing & encouraging appropriate use of med…		Slightly more likely	Improving general wellbeing,Making healthy lifestyle choices (e.g. exercise or diet),Building self-care capacity as part of routine professional care,Preventing non-communicable diseases (e.g. type 2 diabetes or obesity),Improving mental health,Managing minor illness & common conditions (e.g. headache or the common cold),Managing prescribing, dispensing & encouraging appropriate use of medicines		To promote of the rational use of products & services,It can help reduce pressure on scarce NHS resources,It is more convenient to the client/user,It is empowering to the client/user,To help individuals prevent certain conditions or minimise likelihood of exacerbations,The option to self-care for some conditions is the superior mode of care		Neutral	Detractor	5	Improving general wellbeing,Making healthy lifestyle choices (e.g. exercise or diet),Building self-care capacity as part of routine professional care,Preventing non-communicable diseases (e.g. type 2 diabetes or obesity),Preventing infectious diseases,Preventing mental illness,Managing minor illness & common conditions (e.g. headache or the common cold),Managing prescribing, dispensing & encourag…		Neutral	Disagree	Disagree	Neutral	Agree	#NULL!	Increased slightly	Increased slightly	Increased slightly	Increased slightly	Increased slightly	No change	Increased slightly	Increased slightly			Lack of appropriate information to share with people,Difficulties in access to services & professionals,Digital exclusion,Barriers caused by new digital or telephone interactions,Health inequalities,Transition of services from face-to-face to other formats,Patient/client understanding of self-care,Language barriers,Individual reluctance to engage or take responsibility,Health literacy,Dependency …		#NULL!	Slightly negative	Slightly negative	Slightly negative	No change	Slightly negative	Extremely negative	Slightly negative	Agree	Agree	Neither agree nor disagree	Neither agree nor disagree	Neither agree nor disagree
144	Very unimportant	Detractor	2	To help reduce pressure on scarce NHS resources,To promote health literacy,To help individuals prevent certain conditions or minimise likelihood of exacerbations,The option to self-care for some conditions is the superior mode of care		Neutral	Making healthy lifestyle choices (e.g. exercise or diet),Building self-care capacity as part of routine professional care,Managing minor illness & common conditions (e.g. headache or the common cold)		Slightly less likely	Preventing non-communicable diseases (e.g. type 2 diabetes or obesity),Preventing infectious diseases,Managing Infectious diseases,Managing minor illness & common conditions (e.g. headache or the common cold),Managing chronic long-term conditions,Managing prescribing, dispensing & encouraging appropriate use of medicines		It can help reduce pressure on scarce NHS resources,To promote of health literacy,It is empowering to the client/user,To help individuals prevent certain conditions or minimise likelihood of exacerbations,The option to self-care for some conditions is the superior mode of care		Very important	Detractor	3	Making healthy lifestyle choices (e.g. exercise or diet),Building self-care capacity as part of routine professional care,Preventing infectious diseases,Managing prescribing, dispensing & encouraging appropriate use of medicines		Strongly agree	Neutral	Neutral			#NULL!	No change	Reduced slightly	Increased slightly	Increased significantly	No change	No change	No change				Difficulties in access to services & professionals,Lack of funding,Health literacy,Insufficient IT skills,Lack of consistency in approach or messages amongst professionals,Other (please specify)	Lack of funding , extreme pressures in community pharmacy	#NULL!	Slightly positive	Slightly negative	Extremely negative	Slightly negative	Slightly negative		Extremely negative	Agree	Agree	Neither agree nor disagree	Neither agree nor disagree	Neither agree nor disagree
160	Very important	Detractor	6	To promote the rational use of products & services,To help reduce pressure on scarce NHS resources,It is more convenient to the client/user,It is empowering to the client/user,To help individuals prevent certain conditions or minimise likelihood of exacerbations,The option to self-care for some conditions is the superior mode of care		Very important	Improving general wellbeing,Making healthy lifestyle choices (e.g. exercise or diet),Improving mental health,Preventing mental illness		No change	Improving general wellbeing,Building self-care capacity as part of routine professional care,Preventing non-communicable diseases (e.g. type 2 diabetes or obesity),Improving mental health,Managing minor illness & common conditions (e.g. headache or the common cold),Managing chronic long-term conditions,Managing prescribing, dispensing & encouraging appropriate use of medicines		To promote of the rational use of products & services,It can help reduce pressure on scarce NHS resources,It is more convenient to the client/user,It is empowering to the client/user,To help individuals prevent certain conditions or minimise likelihood of exacerbations,The option to self-care for some conditions is the superior mode of care		Very important	Passive	8	Improving general wellbeing,Making healthy lifestyle choices (e.g. exercise or diet),Improving mental health		Agree	Neutral	Agree	Agree	Neutral	#NULL!	Increased slightly	Increased significantly	Increased significantly	Increased significantly	Increased significantly	Increased slightly	Increased slightly	Increased slightly			Difficulties in access to services & professionals,Patient/client understanding of self-care,Individual reluctance to engage or take responsibility,Lack of consistency in approach or messages amongst professionals		#NULL!	Slightly positive	Slightly positive	Slightly negative	Slightly positive	Slightly negative	Slightly positive	No change	Disagree	Strongly agree	Agree	Agree	Neither agree nor disagree
164	Very unimportant	Detractor	2	To promote the rational use of products & services,To help reduce pressure on scarce NHS resources,To promote health literacy,It is empowering to the client/user,To help individuals prevent certain conditions or minimise likelihood of exacerbations		Very unimportant	Improving general wellbeing,Making healthy lifestyle choices (e.g. exercise or diet),Preventing non-communicable diseases (e.g. type 2 diabetes or obesity),Improving mental health,Managing minor illness & common conditions (e.g. headache or the common cold)		Significantly more likely	Improving general wellbeing,Making healthy lifestyle choices (e.g. exercise or diet),Preventing non-communicable diseases (e.g. type 2 diabetes or obesity),Preventing infectious diseases,Managing Infectious diseases,Managing existing mental illness,Managing minor illness & common conditions (e.g. headache or the common cold),Managing chronic long-term conditions,Managing cancer care		To promote of health literacy,It is empowering to the client/user,To help individuals prevent certain conditions or minimise likelihood of exacerbations		Very unimportant	Detractor	2	None of the above		Disagree	Disagree	Disagree	Disagree	Disagree	#NULL!	Increased significantly	Increased significantly	Increased significantly								Lack of appropriate information to share with people,Difficulties in access to services & professionals,Digital exclusion,Health inequalities,Transition of services from face-to-face to other formats,Patient/client understanding of self-care,Language barriers,Health literacy,Lack of equipment/hardware with which to communicate,Insufficient IT skills,Time constraints,Lack of IT training,Lack of co…		#NULL!	Slightly positive	Slightly positive	No change	Slightly positive	No change	No change	No change	Strongly agree	Strongly agree	Agree	Strongly agree	Neither agree nor disagree
165	Important	Detractor	6	To promote the rational use of products & services,To help reduce pressure on scarce NHS resources,To help individuals prevent certain conditions or minimise likelihood of exacerbations		Very important	Making healthy lifestyle choices (e.g. exercise or diet),Preventing non-communicable diseases (e.g. type 2 diabetes or obesity),Managing minor illness & common conditions (e.g. headache or the common cold)		Significantly more likely	Improving general wellbeing,Making healthy lifestyle choices (e.g. exercise or diet),Building self-care capacity as part of routine professional care,Improving mental health,Preventing mental illness,Managing existing mental illness,Managing minor illness & common conditions (e.g. headache or the common cold),Managing chronic long-term conditions,Managing prescribing, dispensing & encouraging app…		To promote of the rational use of products & services,It can help reduce pressure on scarce NHS resources,To promote of health literacy,It is more convenient to the client/user,It is empowering to the client/user,To help individuals prevent certain conditions or minimise likelihood of exacerbations		Very important	Passive	7	Improving general wellbeing,Making healthy lifestyle choices (e.g. exercise or diet),Improving mental health,Preventing mental illness		Disagree	Neutral	Agree	Disagree	Agree	#NULL!	No change	No change	No change	Increased significantly	Increased significantly	No change	No change	No change			Lack of appropriate information to share with people,Lack of funding,Health inequalities,Patient/client understanding of self-care,Individual reluctance to engage or take responsibility,Lack of equipment/hardware with which to communicate,Lack of consistency in approach or messages amongst professionals,Interprofessional communication,Professional understanding of alternatives to face-to-face int…		#NULL!	Slightly positive	Slightly positive	No change	No change	No change	No change	No change	Agree	Agree	Agree	Neither agree nor disagree	Agree
173	Important	Detractor	3	To promote the rational use of products & services,To help reduce pressure on scarce NHS resources,To promote health literacy,It is more convenient to the client/user,It is empowering to the client/user,To help individuals prevent certain conditions or minimise likelihood of exacerbations,The option to self-care for some conditions is the superior mode of care		Slightly important	Improving general wellbeing,Making healthy lifestyle choices (e.g. exercise or diet),Preventing non-communicable diseases (e.g. type 2 diabetes or obesity),Preventing mental illness,Managing minor illness & common conditions (e.g. headache or the common cold),Managing chronic long-term conditions		Significantly more likely	Improving general wellbeing,Making healthy lifestyle choices (e.g. exercise or diet),Building self-care capacity as part of routine professional care,Preventing non-communicable diseases (e.g. type 2 diabetes or obesity),Managing Infectious diseases,Managing existing mental illness,Managing minor illness & common conditions (e.g. headache or the common cold),Managing chronic long-term conditions,…		To promote of the rational use of products & services,It can help reduce pressure on scarce NHS resources,To promote of health literacy,It is more convenient to the client/user,It is empowering to the client/user,To help individuals prevent certain conditions or minimise likelihood of exacerbations,The option to self-care for some conditions is the superior mode of care		Very important	Detractor	6	Improving general wellbeing,Making healthy lifestyle choices (e.g. exercise or diet),Building self-care capacity as part of routine professional care,Preventing non-communicable diseases (e.g. type 2 diabetes or obesity),Preventing mental illness		Neutral	Disagree	Disagree	Neutral	Neutral	#NULL!	Increased slightly	Increased significantly	Increased significantly	Increased significantly	Increased significantly	Increased significantly	Increased slightly	Increased slightly			Lack of evidence of effectiveness of self-care interventions,Lack of appropriate information to share with people,Difficulties in access to services & professionals,Digital exclusion,Barriers caused by new digital or telephone interactions,Lack of funding,Health inequalities,Transition of services from face-to-face to other formats,Patient/client understanding of self-care,Language barriers,Indiv…		#NULL!	Slightly positive	Slightly positive	Slightly positive	Slightly positive	Extremely positive	Slightly positive	Extremely positive	Strongly agree	Strongly agree	Strongly agree	Strongly agree	Neither agree nor disagree
175	Important	Detractor	2	To promote the rational use of products & services,To help me reduce my workload		Slightly important	Making healthy lifestyle choices (e.g. exercise or diet)		Slightly more likely	Improving general wellbeing,Making healthy lifestyle choices (e.g. exercise or diet),Preventing mental illness		To help me reduce my workload		Very unimportant	Detractor	1	Making healthy lifestyle choices (e.g. exercise or diet),Improving mental health		Agree	Strongly disagree	Neutral	Disagree	Agree	#NULL!	Increased slightly	Increased significantly	Increased significantly	Increased significantly	Increased significantly	Increased significantly	No change	No change			Digital exclusion,Health inequalities,Transition of services from face-to-face to other formats,Patient/client understanding of self-care,Health literacy,Insufficient IT skills,Time constraints,Interprofessional communication		#NULL!	Extremely negative	Slightly positive	No change	Slightly positive	Slightly negative	Slightly positive	Slightly negative	Agree	Agree	Strongly disagree	Strongly disagree	Strongly disagree
179	Very important	Detractor	5	To promote the rational use of products & services,To help reduce pressure on scarce NHS resources,It is empowering to the client/user,To help individuals prevent certain conditions or minimise likelihood of exacerbations		Very important	Improving general wellbeing,Making healthy lifestyle choices (e.g. exercise or diet),Building self-care capacity as part of routine professional care,Improving mental health,Preventing mental illness		Slightly more likely	Improving general wellbeing,Making healthy lifestyle choices (e.g. exercise or diet),Building self-care capacity as part of routine professional care,Improving mental health,Preventing mental illness,Managing existing mental illness,Managing chronic long-term conditions		To promote of the rational use of products & services,It can help reduce pressure on scarce NHS resources,To promote of health literacy,It is more convenient to the client/user,It is empowering to the client/user,To help individuals prevent certain conditions or minimise likelihood of exacerbations		Very important	Detractor	3	Improving general wellbeing,Making healthy lifestyle choices (e.g. exercise or diet),Building self-care capacity as part of routine professional care,Preventing non-communicable diseases (e.g. type 2 diabetes or obesity),Preventing infectious diseases,Improving mental health,Preventing mental illness		Strongly disagree	Neutral	Neutral	Strongly disagree	Strongly disagree	#NULL!	Increased significantly	No change	Increased significantly	Increased slightly	Increased significantly	No change	Increased slightly	Increased slightly			Difficulties in access to services & professionals,Digital exclusion,Barriers caused by new digital or telephone interactions,Lack of funding,Health inequalities,Transition of services from face-to-face to other formats,Individual reluctance to engage or take responsibility,Dependency on professional role,Insufficient IT skills,Interprofessional communication		#NULL!	Extremely positive	Extremely positive	Extremely positive	Extremely positive	Extremely positive	No change	Slightly positive	Strongly agree	Strongly agree	Agree	Neither agree nor disagree	Strongly agree
187	Very important	Detractor	5	To promote the rational use of products & services,To help reduce pressure on scarce NHS resources,To help individuals prevent certain conditions or minimise likelihood of exacerbations		Very important	Improving general wellbeing,Making healthy lifestyle choices (e.g. exercise or diet),Managing minor illness & common conditions (e.g. headache or the common cold),Managing prescribing, dispensing & encouraging appropriate use of medicines		Significantly more likely	Improving general wellbeing,Making healthy lifestyle choices (e.g. exercise or diet),Managing minor illness & common conditions (e.g. headache or the common cold),Managing prescribing, dispensing & encouraging appropriate use of medicines		To promote of the rational use of products & services,It can help reduce pressure on scarce NHS resources,To help individuals prevent certain conditions or minimise likelihood of exacerbations		Very important	Detractor	6	Improving general wellbeing,Making healthy lifestyle choices (e.g. exercise or diet),Building self-care capacity as part of routine professional care,Preventing non-communicable diseases (e.g. type 2 diabetes or obesity),Preventing infectious diseases,Managing minor illness & common conditions (e.g. headache or the common cold),Managing prescribing, dispensing & encouraging appropriate use of med…		Disagree	Disagree	Disagree	Disagree	Disagree	#NULL!	Increased slightly	Increased slightly	No change	Increased significantly	Increased slightly	Increased slightly	No change	No change	No change		Lack of evidence of effectiveness of self-care interventions,Lack of appropriate information to share with people,Difficulties in access to services & professionals,Digital exclusion,Barriers caused by new digital or telephone interactions,Health inequalities,Transition of services from face-to-face to other formats,Patient/client understanding of self-care,Language barriers,Individual reluctance…		#NULL!	Slightly positive	No change	Slightly negative	Slightly negative	Slightly positive	No change	No change	Neither agree nor disagree	Agree	Neither agree nor disagree	Neither agree nor disagree	Neither agree nor disagree
191	Very important	Passive	8	It is more convenient to the client/user,It is empowering to the client/user		Slightly important	Making healthy lifestyle choices (e.g. exercise or diet)		Slightly more likely	Making healthy lifestyle choices (e.g. exercise or diet),Building self-care capacity as part of routine professional care,Managing existing mental illness,Managing cancer care		It is more convenient to the client/user,It is empowering to the client/user		Very important	Passive	8	Making healthy lifestyle choices (e.g. exercise or diet)		Agree	Agree	Agree	Agree	Agree	#NULL!	No change	No change	No change	No change	No change	No change	No change	No change			Lack of appropriate information to share with people,Difficulties in access to services & professionals,Digital exclusion,Health inequalities,Lack of equipment/hardware with which to communicate,Insufficient IT skills,Lack of IT training		#NULL!	No change	Slightly positive	Extremely positive	Extremely negative	No change	Slightly positive	Slightly positive	Agree	Agree	Neither agree nor disagree	Neither agree nor disagree	Neither agree nor disagree
199	Important	Detractor	6	It is empowering to the client/user		Very important	Managing chronic long-term conditions		Significantly more likely	Improving general wellbeing,Managing existing mental illness,Managing chronic long-term conditions		It is empowering to the client/user		Very important	Detractor	4	Improving general wellbeing,Making healthy lifestyle choices (e.g. exercise or diet),Building self-care capacity as part of routine professional care,Managing chronic long-term conditions,Managing prescribing, dispensing & encouraging appropriate use of medicines		Strongly disagree	Neutral	Neutral	Neutral	Strongly disagree	#NULL!	Increased slightly	No change	Increased slightly	No change	No change	No change	Increased slightly	Increased slightly			Lack of appropriate information to share with people,Digital exclusion,Health inequalities,Patient/client understanding of self-care,Individual reluctance to engage or take responsibility,Dependency on professional role,Time constraints,Lack of consistency in approach or messages amongst professionals		#NULL!	Slightly positive	Extremely positive	Slightly positive	No change	Slightly positive	Slightly positive	Slightly positive	Strongly agree	Neither agree nor disagree	Neither agree nor disagree	Neither agree nor disagree	Agree
205	Very unimportant	Detractor	5	To promote the rational use of products & services,To help reduce pressure on scarce NHS resources,To promote health literacy,To help individuals prevent certain conditions or minimise likelihood of exacerbations		Very important	Improving general wellbeing,Making healthy lifestyle choices (e.g. exercise or diet),Preventing non-communicable diseases (e.g. type 2 diabetes or obesity),Managing minor illness & common conditions (e.g. headache or the common cold),Managing chronic long-term conditions,Managing cancer care,Managing prescribing, dispensing & encouraging appropriate use of medicines		Slightly more likely	Improving general wellbeing,Making healthy lifestyle choices (e.g. exercise or diet),Building self-care capacity as part of routine professional care,Managing minor illness & common conditions (e.g. headache or the common cold),Managing chronic long-term conditions,Managing prescribing, dispensing & encouraging appropriate use of medicines		To promote of the rational use of products & services,It can help reduce pressure on scarce NHS resources,To promote of health literacy,To help individuals prevent certain conditions or minimise likelihood of exacerbations,The option to self-care for some conditions is the superior mode of care		Important	Detractor	5	Improving general wellbeing,Making healthy lifestyle choices (e.g. exercise or diet),Managing minor illness & common conditions (e.g. headache or the common cold),Managing chronic long-term conditions,Managing cancer care		Agree	Agree	Neutral	Agree	Agree	#NULL!	Increased slightly	Increased slightly	No change	Increased significantly	Increased slightly	Increased slightly					Lack of evidence of effectiveness of self-care interventions,Difficulties in access to services & professionals,Digital exclusion,Barriers caused by new digital or telephone interactions,Transition of services from face-to-face to other formats,Patient/client understanding of self-care,Individual reluctance to engage or take responsibility,Lack of consistency in approach or messages amongst profe…		#NULL!	Slightly positive	Slightly positive	No change	No change	No change	No change	No change	Agree	Agree	Agree	Agree	Agree
208	Important	Detractor	5	To promote the rational use of products & services,To promote health literacy,To help individuals prevent certain conditions or minimise likelihood of exacerbations		Neutral	Improving general wellbeing,Making healthy lifestyle choices (e.g. exercise or diet)		Slightly more likely	Improving general wellbeing,Making healthy lifestyle choices (e.g. exercise or diet),Building self-care capacity as part of routine professional care,Improving mental health,Managing minor illness & common conditions (e.g. headache or the common cold),Managing chronic long-term conditions,Managing prescribing, dispensing & encouraging appropriate use of medicines		To promote of the rational use of products & services,It can help reduce pressure on scarce NHS resources,It is empowering to the client/user		Important	Detractor	5	Making healthy lifestyle choices (e.g. exercise or diet),Building self-care capacity as part of routine professional care		Agree		Neutral		Agree	#NULL!	Increased significantly	Increased significantly	Increased significantly	No change	Increased significantly	Increased significantly	Increased slightly	Increased slightly			Transition of services from face-to-face to other formats,Individual reluctance to engage or take responsibility,Professional understanding of self-care,Time constraints		#NULL!	Extremely positive	Extremely positive	Slightly positive	Slightly positive	Slightly positive	Slightly positive	Slightly positive	Agree	Agree	Agree	Agree	Agree
210	Very important	Passive	8	To promote the rational use of products & services,To help reduce pressure on scarce NHS resources,It is empowering to the client/user,To help individuals prevent certain conditions or minimise likelihood of exacerbations,The option to self-care for some conditions is the superior mode of care		Slightly important	Improving general wellbeing,Making healthy lifestyle choices (e.g. exercise or diet),Preventing infectious diseases,Managing minor illness & common conditions (e.g. headache or the common cold)		Slightly more likely	Building self-care capacity as part of routine professional care,Improving mental health,Managing existing mental illness,Managing prescribing, dispensing & encouraging appropriate use of medicines		To promote of the rational use of products & services,It can help reduce pressure on scarce NHS resources,It is empowering to the client/user,To help individuals prevent certain conditions or minimise likelihood of exacerbations,The option to self-care for some conditions is the superior mode of care		Very important	Passive	7	Making healthy lifestyle choices (e.g. exercise or diet),Preventing infectious diseases,Improving mental health,Managing minor illness & common conditions (e.g. headache or the common cold),Managing cancer care,Managing prescribing, dispensing & encouraging appropriate use of medicines		Agree	Neutral	Neutral	Agree	Agree	#NULL!	No change	No change	Increased significantly	Increased significantly	Increased slightly	Increased significantly	Reduced significantly	Increased significantly	No change		Difficulties in access to services & professionals,Digital exclusion,Barriers caused by new digital or telephone interactions,Lack of funding,Health inequalities,Transition of services from face-to-face to other formats,Patient/client understanding of self-care,Individual reluctance to engage or take responsibility,Health literacy,Insufficient IT skills,Time constraints,Lack of IT training,Profes…		#NULL!	Extremely positive	Slightly positive	Slightly positive	Slightly positive	No change	Slightly positive	No change	Agree	Strongly agree	Agree	Agree	Agree
239	Very unimportant	Detractor	5	To promote the rational use of products & services,To help reduce pressure on scarce NHS resources,To help individuals prevent certain conditions or minimise likelihood of exacerbations,The option to self-care for some conditions is the superior mode of care		Very unimportant	Improving general wellbeing,Making healthy lifestyle choices (e.g. exercise or diet),Preventing non-communicable diseases (e.g. type 2 diabetes or obesity),Preventing infectious diseases,Improving mental health,Managing existing mental illness,Managing minor illness & common conditions (e.g. headache or the common cold),Managing chronic long-term conditions,Managing prescribing, dispensing & enco…		Slightly more likely	Improving general wellbeing,Making healthy lifestyle choices (e.g. exercise or diet),Building self-care capacity as part of routine professional care,Preventing non-communicable diseases (e.g. type 2 diabetes or obesity),Preventing infectious diseases,Managing Infectious diseases,Improving mental health,Managing existing mental illness,Managing minor illness & common conditions (e.g. headache or …		To promote of the rational use of products & services,It can help reduce pressure on scarce NHS resources,To help me reduce my workload,To help individuals prevent certain conditions or minimise likelihood of exacerbations,The option to self-care for some conditions is the superior mode of care		Very important	Detractor	4	Improving general wellbeing,Making healthy lifestyle choices (e.g. exercise or diet),Preventing infectious diseases,Managing minor illness & common conditions (e.g. headache or the common cold)		Neutral	Disagree	Disagree	Neutral	Agree	#NULL!	Increased slightly	Increased significantly	Increased significantly	Increased significantly	Increased significantly	Increased slightly	Increased slightly	Increased slightly			Lack of evidence of effectiveness of self-care interventions,Lack of appropriate information to share with people,Transition of services from face-to-face to other formats,Patient/client understanding of self-care,Individual reluctance to engage or take responsibility,Health literacy,Dependency on professional role,Insufficient IT skills,Time constraints,Lack of consistency in approach or message…		#NULL!	No change	No change	No change	Slightly positive	No change	No change	No change	Agree	Neither agree nor disagree	Disagree	Disagree	Disagree
267	Important	Detractor	6	It is empowering to the client/user		Slightly important	Improving general wellbeing,Making healthy lifestyle choices (e.g. exercise or diet),Building self-care capacity as part of routine professional care,Improving mental health,Preventing mental illness,Managing chronic long-term conditions		Slightly more likely	Improving general wellbeing,Making healthy lifestyle choices (e.g. exercise or diet),Building self-care capacity as part of routine professional care,Improving mental health,Managing existing mental illness		It is empowering to the client/user		Very important	Detractor	5	Improving general wellbeing,Making healthy lifestyle choices (e.g. exercise or diet),Improving mental health,Managing chronic long-term conditions		Neutral	Disagree	Disagree	Disagree	Agree	#NULL!	Increased slightly	No change	Increased slightly	Increased significantly	Increased slightly	No change	Increased slightly	Increased significantly			Digital exclusion,Barriers caused by new digital or telephone interactions,Lack of funding,Transition of services from face-to-face to other formats,Patient/client understanding of self-care,Individual reluctance to engage or take responsibility,Lack of equipment/hardware with which to communicate,Insufficient IT skills,Time constraints,Interprofessional communication		#NULL!	Slightly positive	Slightly positive	No change	Slightly positive	Slightly positive	No change	Slightly negative	Agree	Agree	Neither agree nor disagree	Neither agree nor disagree	Neither agree nor disagree
278	Very important	Detractor	5	It is empowering to the client/user		Very important	Managing minor illness & common conditions (e.g. headache or the common cold),Managing chronic long-term conditions		No change	None of the above		It is empowering to the client/user		Very important	Detractor	5	Building self-care capacity as part of routine professional care,Managing minor illness & common conditions (e.g. headache or the common cold),Managing chronic long-term conditions		Neutral	Neutral	Neutral	Neutral	Neutral	#NULL!	Increased slightly	Increased slightly	Increased slightly	Increased slightly	Increased slightly	No change	Reduced slightly	Increased slightly			Lack of evidence of effectiveness of self-care interventions,Difficulties in access to services & professionals,Digital exclusion,Barriers caused by new digital or telephone interactions,Lack of funding,Health inequalities,Transition of services from face-to-face to other formats,Language barriers,Individual reluctance to engage or take responsibility,Lack of equipment/hardware with which to comm…		#NULL!	No change	Slightly positive	No change	No change	No change	No change	No change	Neither agree nor disagree	Agree	Neither agree nor disagree	Neither agree nor disagree	Neither agree nor disagree
279	Very important	Detractor	2	To help me reduce my workload,To promote health literacy,It is more convenient to the client/user,It is empowering to the client/user,To help individuals prevent certain conditions or minimise likelihood of exacerbations		Slightly unimportant	Making healthy lifestyle choices (e.g. exercise or diet),Managing existing mental illness		Significantly less likely	Managing existing mental illness,Managing prescribing, dispensing & encouraging appropriate use of medicines		To promote of the rational use of products & services,It can help reduce pressure on scarce NHS resources,To help me reduce my workload		Very important	Detractor	1	Making healthy lifestyle choices (e.g. exercise or diet),Managing existing mental illness		Disagree	Strongly disagree	Strongly disagree	Strongly disagree	Disagree	#NULL!	No change	Increased slightly	No change	Increased slightly	No change	No change	No change	No change			Difficulties in access to services & professionals,Digital exclusion,Lack of funding,Health inequalities,Patient/client understanding of self-care,Language barriers,Health literacy,Dependency on professional role,Lack of equipment/hardware with which to communicate,Insufficient IT skills,Time constraints		#NULL!	Slightly positive	Slightly positive	Extremely negative	Extremely negative	Slightly negative	Slightly negative	Slightly negative	Agree	Agree	Disagree	Disagree	Strongly disagree
296	Very unimportant	Detractor	3	To promote the rational use of products & services,To help reduce pressure on scarce NHS resources,It is empowering to the client/user,To help individuals prevent certain conditions or minimise likelihood of exacerbations,The option to self-care for some conditions is the superior mode of care,Other (please specify)	To iincrease self confidence & access to help	Very unimportant	Improving general wellbeing,Making healthy lifestyle choices (e.g. exercise or diet),Improving mental health,Preventing mental illness,Managing chronic long-term conditions		Significantly more likely	Making healthy lifestyle choices (e.g. exercise or diet),Improving mental health,Preventing mental illness,Managing chronic long-term conditions,Other (please specify)	working with those who do not have the internet	It can help reduce pressure on scarce NHS resources,To promote of health literacy		Very important	Detractor	3	Making healthy lifestyle choices (e.g. exercise or diet),Preventing infectious diseases,Preventing mental illness,Managing chronic long-term conditions		Neutral	Strongly disagree	Neutral	Neutral	Disagree	#NULL!											Difficulties in access to services & professionals,Digital exclusion,Barriers caused by new digital or telephone interactions,Transition of services from face-to-face to other formats,Communication barriers due to hearing difficulties,Insufficient IT skills,Lack of consistency in approach or messages amongst professionals,Interprofessional communication,Other (please specify)	GP and NHS clerical staff	#NULL!	Slightly positive	Slightly positive	Slightly negative	No change	Slightly positive	Slightly positive	Slightly positive	Agree	Agree	Agree	Neither agree nor disagree	Agree
109	Very important	Detractor	5	To help reduce pressure on scarce NHS resources,To promote health literacy,It is more convenient to the client/user,It is empowering to the client/user,To help individuals prevent certain conditions or minimise likelihood of exacerbations		Slightly important	Improving general wellbeing,Making healthy lifestyle choices (e.g. exercise or diet)		No change	None of the above		To promote of the rational use of products & services,It can help reduce pressure on scarce NHS resources,To promote of health literacy,It is more convenient to the client/user,It is empowering to the client/user,To help individuals prevent certain conditions or minimise likelihood of exacerbations		Very important	Detractor	4	Improving mental health		Agree	Neutral	Neutral	Agree	Strongly agree	#NULL!	No change	Increased slightly	Increased slightly	Increased slightly	Increased slightly	No change	Increased slightly	Increased slightly			Lack of appropriate information to share with people,Difficulties in access to services & professionals,Digital exclusion,Barriers caused by new digital or telephone interactions,Health inequalities,Patient/client understanding of self-care,Individual reluctance to engage or take responsibility,Health literacy,Insufficient IT skills,Professional understanding of self-care,Time constraints,Lack of…		#NULL!	Slightly positive	Slightly positive	Slightly positive	Slightly positive	Slightly positive	No change	Slightly positive	Agree	Strongly agree	Neither agree nor disagree	Neither agree nor disagree	Neither agree nor disagree
006	Important	Detractor	4	To promote health literacy,It is more convenient to the client/user,It is empowering to the client/user,To help individuals prevent certain conditions or minimise likelihood of exacerbations,The option to self-care for some conditions is the superior mode of care		Very important	Improving general wellbeing,Making healthy lifestyle choices (e.g. exercise or diet),Preventing non-communicable diseases (e.g. type 2 diabetes or obesity),Preventing infectious diseases,Preventing mental illness,Managing minor illness & common conditions (e.g. headache or the common cold)		Significantly more likely	Improving general wellbeing,Making healthy lifestyle choices (e.g. exercise or diet),Building self-care capacity as part of routine professional care,Preventing non-communicable diseases (e.g. type 2 diabetes or obesity),Preventing infectious diseases,Managing Infectious diseases,Improving mental health,Preventing mental illness,Managing existing mental illness,Managing minor illness & common con…		It can help reduce pressure on scarce NHS resources,To promote of health literacy,It is more convenient to the client/user,It is empowering to the client/user,To help individuals prevent certain conditions or minimise likelihood of exacerbations,The option to self-care for some conditions is the superior mode of care		Very important	Passive	8	Improving general wellbeing,Making healthy lifestyle choices (e.g. exercise or diet),Preventing non-communicable diseases (e.g. type 2 diabetes or obesity),Preventing infectious diseases,Preventing mental illness,Managing minor illness & common conditions (e.g. headache or the common cold)		Agree	Agree	Neutral	Neutral	Agree	#NULL!	Increased slightly	No change	Increased significantly	Reduced slightly	Increased significantly	Increased slightly	No change	No change	No change		Digital exclusion,Barriers caused by new digital or telephone interactions,Health inequalities,Health literacy,Communication barriers due to hearing difficulties,Lack of equipment/hardware with which to communicate,Insufficient IT skills,Time constraints,Lack of IT training		#NULL!	Slightly positive	Slightly positive	Slightly positive	Slightly positive	Slightly positive	Slightly positive	Slightly positive	Strongly agree	Strongly agree	Agree	Agree	Agree
211	Very important	Detractor	3	To promote the rational use of products & services,To help reduce pressure on scarce NHS resources,To promote health literacy,It is empowering to the client/user,To help individuals prevent certain conditions or minimise likelihood of exacerbations,The option to self-care for some conditions is the superior mode of care		Very important	Improving general wellbeing,Making healthy lifestyle choices (e.g. exercise or diet),Building self-care capacity as part of routine professional care,Improving mental health,Managing minor illness & common conditions (e.g. headache or the common cold)		Significantly more likely	Improving general wellbeing,Making healthy lifestyle choices (e.g. exercise or diet),Building self-care capacity as part of routine professional care,Preventing non-communicable diseases (e.g. type 2 diabetes or obesity),Improving mental health,Preventing mental illness,Managing existing mental illness,Managing minor illness & common conditions (e.g. headache or the common cold),Managing chronic …		To promote of the rational use of products & services,It can help reduce pressure on scarce NHS resources,To help me reduce my workload,To promote of health literacy,It is empowering to the client/user,To help individuals prevent certain conditions or minimise likelihood of exacerbations,The option to self-care for some conditions is the superior mode of care		Very important	Detractor	6	Improving general wellbeing,Making healthy lifestyle choices (e.g. exercise or diet),Building self-care capacity as part of routine professional care,Improving mental health,Managing minor illness & common conditions (e.g. headache or the common cold),Managing prescribing, dispensing & encouraging appropriate use of medicines		Disagree	Disagree	Neutral	Disagree	Neutral	#NULL!	No change	No change	No change	Increased significantly	No change	No change	No change	Increased slightly			Lack of appropriate information to share with people,Difficulties in access to services & professionals,Patient/client understanding of self-care,Language barriers,Individual reluctance to engage or take responsibility,Health literacy,Dependency on professional role,Insufficient IT skills,Time constraints,Lack of IT training		#NULL!	Extremely positive	No change	Slightly positive	Slightly positive	No change	No change	Slightly positive	Strongly agree	Strongly agree	Strongly agree	Agree	Agree
223	Very important	Detractor	4	To promote the rational use of products & services,To help reduce pressure on scarce NHS resources,It is empowering to the client/user,To help individuals prevent certain conditions or minimise likelihood of exacerbations,The option to self-care for some conditions is the superior mode of care		Very important	Improving general wellbeing,Making healthy lifestyle choices (e.g. exercise or diet),Preventing non-communicable diseases (e.g. type 2 diabetes or obesity),Managing existing mental illness,Managing minor illness & common conditions (e.g. headache or the common cold)		Slightly more likely	Improving general wellbeing,Making healthy lifestyle choices (e.g. exercise or diet),Building self-care capacity as part of routine professional care,Preventing non-communicable diseases (e.g. type 2 diabetes or obesity),Preventing infectious diseases,Managing Infectious diseases,Managing existing mental illness,Managing minor illness & common conditions (e.g. headache or the common cold),Managin…		It can help reduce pressure on scarce NHS resources,To promote of health literacy,It is empowering to the client/user,The option to self-care for some conditions is the superior mode of care		Very important	Passive	7	Improving general wellbeing,Making healthy lifestyle choices (e.g. exercise or diet),Managing existing mental illness		Disagree	Disagree	Disagree	Neutral	Neutral	#NULL!	Increased slightly	Increased slightly	Increased significantly	Increased significantly	Increased significantly	Increased slightly	Increased slightly	Increased slightly			Difficulties in access to services & professionals,Digital exclusion,Barriers caused by new digital or telephone interactions,Lack of funding,Health inequalities,Transition of services from face-to-face to other formats,Patient/client understanding of self-care,Language barriers,Health literacy,Communication barriers due to hearing difficulties,Lack of equipment/hardware with which to communicate…		#NULL!	Extremely positive	Slightly positive	Slightly negative	No change	Slightly positive	Slightly positive	Slightly positive	Strongly agree	Strongly agree	Agree	Neither agree nor disagree	Neither agree nor disagree
012	Very important	Detractor	5	To promote the rational use of products & services,To help reduce pressure on scarce NHS resources,To promote health literacy,It is empowering to the client/user,To help individuals prevent certain conditions or minimise likelihood of exacerbations		Slightly important	Making healthy lifestyle choices (e.g. exercise or diet),Preventing non-communicable diseases (e.g. type 2 diabetes or obesity),Preventing infectious diseases,Preventing mental illness,Managing minor illness & common conditions (e.g. headache or the common cold)		Significantly more likely	Improving general wellbeing,Making healthy lifestyle choices (e.g. exercise or diet),Building self-care capacity as part of routine professional care,Preventing non-communicable diseases (e.g. type 2 diabetes or obesity),Preventing infectious diseases,Managing Infectious diseases,Improving mental health,Preventing mental illness,Managing existing mental illness,Managing minor illness & common con…		To promote of the rational use of products & services,It can help reduce pressure on scarce NHS resources,To help me reduce my workload,To promote of health literacy,It is empowering to the client/user,To help individuals prevent certain conditions or minimise likelihood of exacerbations,The option to self-care for some conditions is the superior mode of care		important	Detractor	3	Improving general wellbeing,Making healthy lifestyle choices (e.g. exercise or diet),Preventing non-communicable diseases (e.g. type 2 diabetes or obesity),Preventing infectious diseases,Improving mental health,Preventing mental illness		Agree	Neutral	Neutral	Agree	Neutral	#NULL!	Increased significantly	Increased significantly	Increased significantly	Increased significantly	Increased slightly	Increased significantly	No change	Increased slightly			Lack of appropriate information to share with people,Digital exclusion,Barriers caused by new digital or telephone interactions,Health inequalities,Transition of services from face-to-face to other formats,Patient/client understanding of self-care,Individual reluctance to engage or take responsibility,Health literacy,Communication barriers due to hearing difficulties,Lack of equipment/hardware wi…		#NULL!	Slightly negative	Slightly positive	Slightly negative	Slightly positive	Extremely negative	Extremely positive	Slightly negative	Agree	Agree	Agree	Strongly agree	Agree
047	Very important	Passive	7	To promote the rational use of products & services,To help reduce pressure on scarce NHS resources,To promote health literacy,It is empowering to the client/user,To help individuals prevent certain conditions or minimise likelihood of exacerbations,The option to self-care for some conditions is the superior mode of care		Very important	Improving general wellbeing,Making healthy lifestyle choices (e.g. exercise or diet),Improving mental health,Managing minor illness & common conditions (e.g. headache or the common cold)		Slightly more likely	Building self-care capacity as part of routine professional care,Managing chronic long-term conditions		To promote of the rational use of products & services,It can help reduce pressure on scarce NHS resources,To promote of health literacy,It is more convenient to the client/user,It is empowering to the client/user,The option to self-care for some conditions is the superior mode of care		Very important	Passive	7	Improving mental health		Agree	Neutral	Neutral	Disagree	Disagree	#NULL!	No change	Increased slightly	No change	Increased significantly	No change	Increased significantly	No change	No change			Digital exclusion,Patient/client understanding of self-care,Individual reluctance to engage or take responsibility,Lack of equipment/hardware with which to communicate,Insufficient IT skills,Time constraints		#NULL!	Slightly positive	Slightly positive	Slightly positive	Slightly positive	Slightly positive	No change	No change	Agree	Agree	Agree	Agree	Agree
060	Very important	Detractor	6	To promote the rational use of products & services,It is empowering to the client/user		Very important	Improving general wellbeing,Making healthy lifestyle choices (e.g. exercise or diet),Preventing mental illness		No change	Improving general wellbeing,Making healthy lifestyle choices (e.g. exercise or diet),Building self-care capacity as part of routine professional care,Managing existing mental illness		To promote of the rational use of products & services,It is empowering to the client/user		Very important	Detractor	5	Making healthy lifestyle choices (e.g. exercise or diet)		Neutral	Disagree	Neutral	Neutral	Neutral	#NULL!	Increased slightly	No change	Increased slightly	Increased significantly	Increased significantly	No change	No change	No change			Digital exclusion,Barriers caused by new digital or telephone interactions,Lack of funding,Transition of services from face-to-face to other formats,Language barriers,Communication barriers due to hearing difficulties,Lack of equipment/hardware with which to communicate,Insufficient IT skills,Time constraints,Professional understanding of alternatives to face-to-face interactions		#NULL!	Slightly positive	No change	Slightly negative	Slightly negative	Slightly negative	Slightly negative	Slightly negative	Agree	Neither agree nor disagree	Neither agree nor disagree	Neither agree nor disagree	Disagree
068	Important	Passive	8	To promote the rational use of products & services,To help reduce pressure on scarce NHS resources,To promote health literacy,It is more convenient to the client/user,It is empowering to the client/user,To help individuals prevent certain conditions or minimise likelihood of exacerbations		Very important	Improving general wellbeing,Making healthy lifestyle choices (e.g. exercise or diet),Preventing infectious diseases,Managing chronic long-term conditions		Slightly more likely	Improving general wellbeing,Making healthy lifestyle choices (e.g. exercise or diet),Managing Infectious diseases,Managing existing mental illness,Managing chronic long-term conditions		To promote of the rational use of products & services,It can help reduce pressure on scarce NHS resources,To promote of health literacy,It is more convenient to the client/user,It is empowering to the client/user,To help individuals prevent certain conditions or minimise likelihood of exacerbations		Neutral	Detractor	5	Improving general wellbeing,Making healthy lifestyle choices (e.g. exercise or diet),Preventing infectious diseases		Agree	Neutral	Agree	Strongly disagree	Strongly disagree	#NULL!	Increased slightly	Increased significantly	Increased significantly	Increased significantly	Increased significantly	Increased slightly	No change	No change			Barriers caused by new digital or telephone interactions,Lack of funding,Patient/client understanding of self-care,Individual reluctance to engage or take responsibility,Dependency on professional role,Lack of equipment/hardware with which to communicate,Insufficient IT skills,Time constraints		#NULL!	Slightly negative	No change	No change	No change	Extremely negative	No change	Extremely negative	Agree	Agree	Disagree	Agree	Disagree
089	Neutral	Detractor	5	Other (please specify)	I was not in role pre pandemic	Very important	Improving general wellbeing,Making healthy lifestyle choices (e.g. exercise or diet),Managing minor illness & common conditions (e.g. headache or the common cold),Managing chronic long-term conditions		No change	Improving general wellbeing,Making healthy lifestyle choices (e.g. exercise or diet),Building self-care capacity as part of routine professional care,Preventing non-communicable diseases (e.g. type 2 diabetes or obesity),Improving mental health,Preventing mental illness,Managing existing mental illness		To promote of the rational use of products & services,It can help reduce pressure on scarce NHS resources,To promote of health literacy,It is more convenient to the client/user,It is empowering to the client/user,To help individuals prevent certain conditions or minimise likelihood of exacerbations,The option to self-care for some conditions is the superior mode of care		Very important	Passive	7	Making healthy lifestyle choices (e.g. exercise or diet),Improving mental health,Other (please specify)	Encouraging self care in family helped self care for myself	Agree	Disagree	Neutral	Agree	Agree	#NULL!	No change	Increased slightly	Increased slightly	Increased slightly	No change			Increased slightly			Difficulties in access to services & professionals,Digital exclusion,Barriers caused by new digital or telephone interactions,Health inequalities,Patient/client understanding of self-care,Language barriers,Individual reluctance to engage or take responsibility,Health literacy,Lack of equipment/hardware with which to communicate,Insufficient IT skills,Other (please specify)	I think professional barriers have been broken down so there has been improvement	#NULL!	Extremely positive	Extremely positive	Slightly positive	No change	Slightly positive	Slightly positive	No change	Strongly agree	Strongly agree	Neither agree nor disagree	Neither agree nor disagree	Neither agree nor disagree
122	Important	Detractor	5	To promote the rational use of products & services,To help reduce pressure on scarce NHS resources		Very important	Improving general wellbeing,Making healthy lifestyle choices (e.g. exercise or diet),Managing minor illness & common conditions (e.g. headache or the common cold),Managing chronic long-term conditions		Slightly more likely	Improving general wellbeing,Making healthy lifestyle choices (e.g. exercise or diet),Managing minor illness & common conditions (e.g. headache or the common cold),Managing chronic long-term conditions		To promote of the rational use of products & services,It can help reduce pressure on scarce NHS resources,It is empowering to the client/user		Neutral	Detractor	5	Improving general wellbeing,Making healthy lifestyle choices (e.g. exercise or diet),Managing minor illness & common conditions (e.g. headache or the common cold),Managing chronic long-term conditions		Strongly agree	Neutral	Neutral	Strongly agree	Agree	#NULL!	Increased significantly	Increased significantly	No change	Increased significantly	Increased significantly	Increased significantly	Increased significantly	No change			Difficulties in access to services & professionals,Digital exclusion,Barriers caused by new digital or telephone interactions,Health inequalities,Patient/client understanding of self-care,Individual reluctance to engage or take responsibility,Dependency on professional role,Communication barriers due to hearing difficulties,Lack of consistency in approach or messages amongst professionals		#NULL!	No change	Slightly positive	Slightly positive	Slightly positive	Extremely positive	Extremely positive	Slightly positive	Strongly agree	Strongly agree	Disagree	Neither agree nor disagree	Agree
180	Very important	Detractor	6	To promote the rational use of products & services,To help reduce pressure on scarce NHS resources,To help me reduce my workload,To promote health literacy,It is more convenient to the client/user,It is empowering to the client/user,To help individuals prevent certain conditions or minimise likelihood of exacerbations,The option to self-care for some conditions is the superior mode of care		Neutral	Improving general wellbeing,Making healthy lifestyle choices (e.g. exercise or diet)		Significantly more likely	Improving general wellbeing,Making healthy lifestyle choices (e.g. exercise or diet),Building self-care capacity as part of routine professional care,Preventing non-communicable diseases (e.g. type 2 diabetes or obesity),Preventing infectious diseases,Managing Infectious diseases,Improving mental health,Preventing mental illness,Managing existing mental illness,Managing minor illness & common con…		To promote of the rational use of products & services,It can help reduce pressure on scarce NHS resources,To help me reduce my workload,To promote of health literacy,It is more convenient to the client/user,It is empowering to the client/user,To help individuals prevent certain conditions or minimise likelihood of exacerbations,The option to self-care for some conditions is the superior mode of c…		Very important	Detractor	3	None of the above		Neutral	Agree	Disagree	Disagree	Disagree	#NULL!	Increased slightly	No change	No change	Increased significantly	Increased slightly	Increased slightly	No change	Increased slightly	No change		Difficulties in access to services & professionals,Digital exclusion,Barriers caused by new digital or telephone interactions,Lack of funding,Health inequalities,Transition of services from face-to-face to other formats,Patient/client understanding of self-care,Individual reluctance to engage or take responsibility,Health literacy,Dependency on professional role,Communication barriers due to hear…		#NULL!	Extremely positive	Slightly negative	Slightly negative	Slightly positive	No change	No change	No change	Agree	Strongly agree	Neither agree nor disagree	Agree	Neither agree nor disagree
212	Very unimportant	Detractor	5	To promote the rational use of products & services,To promote health literacy,It is empowering to the client/user,To help individuals prevent certain conditions or minimise likelihood of exacerbations,The option to self-care for some conditions is the superior mode of care		Very important	Improving general wellbeing,Making healthy lifestyle choices (e.g. exercise or diet),Preventing non-communicable diseases (e.g. type 2 diabetes or obesity),Managing minor illness & common conditions (e.g. headache or the common cold),Managing chronic long-term conditions		Slightly more likely	Improving general wellbeing,Making healthy lifestyle choices (e.g. exercise or diet),Managing existing mental illness,Managing minor illness & common conditions (e.g. headache or the common cold),Managing chronic long-term conditions,Managing cancer care		To promote of the rational use of products & services,It can help reduce pressure on scarce NHS resources,To promote of health literacy,It is empowering to the client/user,To help individuals prevent certain conditions or minimise likelihood of exacerbations,The option to self-care for some conditions is the superior mode of care		Neutral	Passive	7	Making healthy lifestyle choices (e.g. exercise or diet)		Neutral	Disagree	Strongly disagree	Disagree	Strongly agree	#NULL!	No change	Increased slightly	Increased slightly	Increased significantly	No change	No change	Increased significantly	No change			Difficulties in access to services & professionals,Digital exclusion,Health inequalities,Transition of services from face-to-face to other formats,Patient/client understanding of self-care,Language barriers,Individual reluctance to engage or take responsibility,Insufficient IT skills,Professional understanding of self-care,Time constraints,Professional resistance to sharing responsibility,Lack of…		#NULL!	Slightly positive	Slightly positive	Slightly positive	Slightly positive	No change	No change	Slightly negative	Strongly agree	Strongly agree	Neither agree nor disagree	Neither agree nor disagree	Neither agree nor disagree
236	Very important	Detractor	6	To help reduce pressure on scarce NHS resources,To promote health literacy,It is more convenient to the client/user,It is empowering to the client/user,To help individuals prevent certain conditions or minimise likelihood of exacerbations,The option to self-care for some conditions is the superior mode of care		Slightly important	Preventing infectious diseases,Managing Infectious diseases,Managing minor illness & common conditions (e.g. headache or the common cold),Managing chronic long-term conditions		No change	Improving general wellbeing,Making healthy lifestyle choices (e.g. exercise or diet),Building self-care capacity as part of routine professional care,Preventing non-communicable diseases (e.g. type 2 diabetes or obesity),Preventing infectious diseases,Managing Infectious diseases,Improving mental health,Preventing mental illness,Managing existing mental illness,Managing minor illness & common con…		To promote of the rational use of products & services,It can help reduce pressure on scarce NHS resources,To help me reduce my workload,To promote of health literacy,It is more convenient to the client/user,It is empowering to the client/user,To help individuals prevent certain conditions or minimise likelihood of exacerbations,The option to self-care for some conditions is the superior mode of c…		Very important	Passive	8	Preventing infectious diseases,Managing Infectious diseases,Improving mental health,Managing minor illness & common conditions (e.g. headache or the common cold),Managing chronic long-term conditions		Neutral	Disagree	Agree	Neutral	Disagree	#NULL!	Increased slightly	Increased significantly	Increased slightly	Increased significantly	Increased slightly	Increased significantly	Increased slightly	Increased slightly	No change		Lack of appropriate information to share with people,Transition of services from face-to-face to other formats,Patient/client understanding of self-care,Individual reluctance to engage or take responsibility,Dependency on professional role,Time constraints,Lack of consistency in approach or messages amongst professionals		#NULL!	Slightly negative	No change	Slightly positive	Slightly positive	Slightly negative	Slightly negative	Slightly negative	Agree	Strongly agree	Neither agree nor disagree	Neither agree nor disagree	Disagree
042	Very important	Detractor	2	To promote the rational use of products & services,To promote health literacy,It is empowering to the client/user,To help individuals prevent certain conditions or minimise likelihood of exacerbations,The option to self-care for some conditions is the superior mode of care		Very important	Making healthy lifestyle choices (e.g. exercise or diet),Preventing infectious diseases,Improving mental health,Preventing mental illness,Managing minor illness & common conditions (e.g. headache or the common cold)		Slightly more likely	Building self-care capacity as part of routine professional care		The option to self-care for some conditions is the superior mode of care		Very important	Detractor	5	Improving general wellbeing		Agree	Disagree	Disagree	Agree	Agree	#NULL!	Increased significantly	Increased significantly	Increased slightly	Increased significantly	Increased significantly	Increased significantly	Increased significantly	No change	No change		Health inequalities,Patient/client understanding of self-care,Individual reluctance to engage or take responsibility,Professional resistance to sharing responsibility,Lack of consistency in approach or messages amongst professionals,Interprofessional communication		#NULL!	Extremely negative	Slightly negative	Extremely negative	Slightly positive	Slightly negative	Slightly negative	Extremely negative	Strongly agree	Strongly agree	Agree	Agree	Neither agree nor disagree
064	Important	Detractor	5	To promote health literacy,It is empowering to the client/user,To help individuals prevent certain conditions or minimise likelihood of exacerbations		Slightly important	Improving general wellbeing,Making healthy lifestyle choices (e.g. exercise or diet),Preventing non-communicable diseases (e.g. type 2 diabetes or obesity),Preventing infectious diseases		Significantly more likely	Improving general wellbeing,Making healthy lifestyle choices (e.g. exercise or diet),Building self-care capacity as part of routine professional care,Preventing infectious diseases,Improving mental health,Managing chronic long-term conditions		To promote of health literacy,It is empowering to the client/user,To help individuals prevent certain conditions or minimise likelihood of exacerbations		Very important	Detractor	5	Improving general wellbeing,Making healthy lifestyle choices (e.g. exercise or diet),Preventing infectious diseases		Agree	Disagree	Disagree	Disagree	Agree	#NULL!	Reduced slightly	No change	Increased significantly	Increased slightly	Increased significantly	No change	Increased slightly	Increased slightly			Difficulties in access to services & professionals,Barriers caused by new digital or telephone interactions,Transition of services from face-to-face to other formats,Lack of equipment/hardware with which to communicate,Insufficient IT skills,Time constraints		#NULL!	Slightly positive	No change	Slightly positive	Slightly positive	Slightly positive	Slightly positive	No change	Agree	Strongly agree	Neither agree nor disagree	Neither agree nor disagree	Agree
070	Unimportant	Detractor	3	To promote the rational use of products & services,To help reduce pressure on scarce NHS resources,To promote health literacy,It is more convenient to the client/user,It is empowering to the client/user,The option to self-care for some conditions is the superior mode of care		Slightly important	Improving general wellbeing,Making healthy lifestyle choices (e.g. exercise or diet),Managing minor illness & common conditions (e.g. headache or the common cold),Managing prescribing, dispensing & encouraging appropriate use of medicines		Slightly more likely	Improving general wellbeing,Making healthy lifestyle choices (e.g. exercise or diet),Building self-care capacity as part of routine professional care,Preventing non-communicable diseases (e.g. type 2 diabetes or obesity),Managing Infectious diseases,Improving mental health,Preventing mental illness,Managing existing mental illness,Managing chronic long-term conditions,Managing prescribing, dispen…		To promote of the rational use of products & services,It can help reduce pressure on scarce NHS resources,To promote of health literacy,It is more convenient to the client/user,It is empowering to the client/user,The option to self-care for some conditions is the superior mode of care		Important	Detractor	4	Making healthy lifestyle choices (e.g. exercise or diet),Improving mental health,Preventing mental illness		Strongly agree	Disagree	Disagree	Agree	Agree	#NULL!	No change	Increased significantly	Increased significantly	Increased slightly	Increased significantly	Increased slightly	Increased slightly	Increased slightly	No change		Digital exclusion,Health inequalities,Patient/client understanding of self-care,Individual reluctance to engage or take responsibility,Health literacy,Insufficient IT skills,Professional understanding of self-care,Time constraints,Lack of IT training,Lack of consistency in approach or messages amongst professionals		#NULL!	No change	No change	Slightly positive	No change	Slightly positive	No change	No change	Agree	Strongly agree	Neither agree nor disagree	Neither agree nor disagree	Neither agree nor disagree
084	Very important	Detractor	3	To promote the rational use of products & services,To help reduce pressure on scarce NHS resources,To promote health literacy,It is empowering to the client/user,To help individuals prevent certain conditions or minimise likelihood of exacerbations,The option to self-care for some conditions is the superior mode of care,Other (please specify)	Creating s method that patients can use to tak control and record their stories in a way that makes conversations with professionals easier, making joined up care possible	Very important	Improving general wellbeing,Making healthy lifestyle choices (e.g. exercise or diet),Building self-care capacity as part of routine professional care,Improving mental health,Managing existing mental illness,Managing chronic long-term conditions,Managing prescribing, dispensing & encouraging appropriate use of medicines,Other (please specify)	Creating a universal method	Slightly more likely	Improving general wellbeing,Making healthy lifestyle choices (e.g. exercise or diet),Building self-care capacity as part of routine professional care,Improving mental health,Managing existing mental illness,Managing chronic long-term conditions,Managing prescribing, dispensing & encouraging appropriate use of medicines		To promote of the rational use of products & services,It can help reduce pressure on scarce NHS resources,To promote of health literacy,It is more convenient to the client/user,It is empowering to the client/user,To help individuals prevent certain conditions or minimise likelihood of exacerbations,The option to self-care for some conditions is the superior mode of care,Other (please specify)	Remission for LTCs like T2Diabetes and zNAFLD	Very important	Detractor	4	Improving general wellbeing,Making healthy lifestyle choices (e.g. exercise or diet),Building self-care capacity as part of routine professional care,Improving mental health,Managing existing mental illness,Managing chronic long-term conditions,Managing prescribing, dispensing & encouraging appropriate use of medicines,Other (please specify)	Creating a universal self care self control method	Disagree	Disagree	Strongly disagree	Strongly disagree	Disagree	#NULL!	Increased slightly	Increased slightly	No change	Increased slightly	Increased slightly	No change	Reduced slightly	No change		Weight Loss with LTC purpose	Lack of evidence of effectiveness of self-care interventions,Digital exclusion,Patient/client understanding of self-care,Language barriers,Dependency on professional role,Insufficient IT skills,Professional understanding of self-care,Time constraints		#NULL!	No change	No change	No change	No change	Slightly positive	No change	No change	Strongly agree	Strongly agree	Agree	Strongly agree	Strongly agree
086	Neutral	Detractor	5	To help reduce pressure on scarce NHS resources,It is empowering to the client/user		Slightly important	Improving general wellbeing,Making healthy lifestyle choices (e.g. exercise or diet)		Significantly more likely	Improving general wellbeing,Making healthy lifestyle choices (e.g. exercise or diet),Building self-care capacity as part of routine professional care,Improving mental health,Managing existing mental illness,Managing minor illness & common conditions (e.g. headache or the common cold),Managing chronic long-term conditions		It can help reduce pressure on scarce NHS resources,It is empowering to the client/user		Very important	Detractor	6	Improving general wellbeing,Making healthy lifestyle choices (e.g. exercise or diet),Building self-care capacity as part of routine professional care,Managing existing mental illness,Managing minor illness & common conditions (e.g. headache or the common cold)		Strongly agree	Neutral	Neutral	Agree	Agree	#NULL!	Increased significantly	Increased significantly	Increased significantly	Increased significantly	Increased significantly	Increased significantly	Increased significantly	Increased significantly			Digital exclusion,Barriers caused by new digital or telephone interactions,Transition of services from face-to-face to other formats,Patient/client understanding of self-care,Individual reluctance to engage or take responsibility,Dependency on professional role,Lack of equipment/hardware with which to communicate,Insufficient IT skills		#NULL!	Extremely positive	Slightly positive	Slightly positive	Slightly positive	Extremely positive	Extremely positive	No change	Strongly agree	Strongly agree	Agree	Agree	Agree
129	Very important	Detractor	3	To promote the rational use of products & services,To help reduce pressure on scarce NHS resources,To promote health literacy,It is empowering to the client/user,To help individuals prevent certain conditions or minimise likelihood of exacerbations,The option to self-care for some conditions is the superior mode of care		Very important	Improving general wellbeing,Making healthy lifestyle choices (e.g. exercise or diet),Preventing mental illness,Managing minor illness & common conditions (e.g. headache or the common cold)		Significantly more likely	Improving general wellbeing,Making healthy lifestyle choices (e.g. exercise or diet),Building self-care capacity as part of routine professional care,Preventing non-communicable diseases (e.g. type 2 diabetes or obesity),Preventing infectious diseases,Managing Infectious diseases,Improving mental health,Preventing mental illness,Managing existing mental illness,Managing minor illness & common con…		To promote of the rational use of products & services,It can help reduce pressure on scarce NHS resources,To promote of health literacy,It is empowering to the client/user,To help individuals prevent certain conditions or minimise likelihood of exacerbations,The option to self-care for some conditions is the superior mode of care		Very important	Detractor	6	Improving general wellbeing,Making healthy lifestyle choices (e.g. exercise or diet),Preventing mental illness,Managing minor illness & common conditions (e.g. headache or the common cold)		Strongly agree	Agree	Neutral	Strongly agree	Strongly agree	#NULL!	Increased significantly	Increased significantly	Increased significantly	Increased significantly	Increased significantly	Increased significantly	Increased significantly	Increased significantly			Barriers caused by new digital or telephone interactions,Patient/client understanding of self-care,Individual reluctance to engage or take responsibility,Time constraints		#NULL!	No change	Extremely positive	No change	Slightly negative	Slightly negative	Slightly positive	No change	Strongly agree	Strongly agree	Disagree	Disagree	Disagree
185	Very important	Detractor	2	To promote the rational use of products & services,To help reduce pressure on scarce NHS resources,It is more convenient to the client/user,To help individuals prevent certain conditions or minimise likelihood of exacerbations,The option to self-care for some conditions is the superior mode of care		Very important	Improving general wellbeing,Making healthy lifestyle choices (e.g. exercise or diet),Building self-care capacity as part of routine professional care,Managing existing mental illness,Managing minor illness & common conditions (e.g. headache or the common cold),Managing chronic long-term conditions		No change	None of the above		To promote of the rational use of products & services,It can help reduce pressure on scarce NHS resources,It is more convenient to the client/user,To help individuals prevent certain conditions or minimise likelihood of exacerbations		Unimportant	Detractor	2	Improving general wellbeing,Making healthy lifestyle choices (e.g. exercise or diet)		Strongly agree	Disagree	Disagree	Strongly agree	Strongly agree	#NULL!	Increased significantly	No change	Increased slightly	Increased significantly	Increased slightly	No change	No change	Increased slightly			Patient/client understanding of self-care,Individual reluctance to engage or take responsibility		#NULL!	Slightly positive	Extremely positive	No change	Slightly positive	No change	No change	No change	Neither agree nor disagree	Agree	Strongly disagree	Disagree	Strongly disagree
213	Neutral	Passive	7	To promote the rational use of products & services,To help reduce pressure on scarce NHS resources,To promote health literacy,It is empowering to the client/user,To help individuals prevent certain conditions or minimise likelihood of exacerbations		Slightly unimportant	None of the above		Slightly more likely	Improving general wellbeing,Making healthy lifestyle choices (e.g. exercise or diet),Building self-care capacity as part of routine professional care,Preventing non-communicable diseases (e.g. type 2 diabetes or obesity),Preventing infectious diseases,Managing Infectious diseases,Improving mental health,Preventing mental illness,Managing existing mental illness,Managing minor illness & common con…		To promote of the rational use of products & services,It can help reduce pressure on scarce NHS resources,To promote of health literacy,It is more convenient to the client/user,It is empowering to the client/user,To help individuals prevent certain conditions or minimise likelihood of exacerbations,The option to self-care for some conditions is the superior mode of care		Very unimportant	Passive	7	None of the above		Neutral	Disagree	Neutral	Neutral	Agree	#NULL!	Increased slightly	Increased slightly	Increased significantly	Increased slightly	Increased slightly	No change	Increased slightly	Increased slightly			Difficulties in access to services & professionals,Digital exclusion,Health inequalities,Transition of services from face-to-face to other formats,Patient/client understanding of self-care,Language barriers,Individual reluctance to engage or take responsibility,Dependency on professional role,Communication barriers due to hearing difficulties,Lack of equipment/hardware with which to communicate,I…		#NULL!	No change	No change	Slightly negative	Slightly negative	No change	No change	No change	Agree	Agree	Agree	Agree	Agree
224	Neutral	Detractor	5	To promote the rational use of products & services,To help individuals prevent certain conditions or minimise likelihood of exacerbations,The option to self-care for some conditions is the superior mode of care		Very important	Making healthy lifestyle choices (e.g. exercise or diet),Preventing non-communicable diseases (e.g. type 2 diabetes or obesity),Preventing infectious diseases,Managing existing mental illness,Managing minor illness & common conditions (e.g. headache or the common cold),Managing chronic long-term conditions,Managing prescribing, dispensing & encouraging appropriate use of medicines		Slightly more likely	Improving general wellbeing,Making healthy lifestyle choices (e.g. exercise or diet),Building self-care capacity as part of routine professional care,Preventing non-communicable diseases (e.g. type 2 diabetes or obesity),Preventing infectious diseases,Managing Infectious diseases,Managing existing mental illness,Managing minor illness & common conditions (e.g. headache or the common cold),Managin…		To promote of the rational use of products & services,It can help reduce pressure on scarce NHS resources,To help me reduce my workload,To promote of health literacy,It is more convenient to the client/user,It is empowering to the client/user,To help individuals prevent certain conditions or minimise likelihood of exacerbations,The option to self-care for some conditions is the superior mode of c…	Help surgery reduce workload and improve efficiency in communication.	Important	Passive	8	Making healthy lifestyle choices (e.g. exercise or diet),Preventing non-communicable diseases (e.g. type 2 diabetes or obesity),Preventing infectious diseases,Managing Infectious diseases,Improving mental health,Preventing mental illness,Managing minor illness & common conditions (e.g. headache or the common cold),Managing chronic long-term conditions,Managing prescribing, dispensing & encouragin…		Agree	Agree	Agree	Agree	Neutral	#NULL!	Increased significantly	No change	Increased significantly	Increased significantly	Increased significantly	Increased significantly	No change	Increased significantly	Increased significantly	P"U and other on-line pharmacy technologies	Lack of appropriate information to share with people,Difficulties in access to services & professionals,Digital exclusion,Barriers caused by new digital or telephone interactions,Lack of funding,Health inequalities,Transition of services from face-to-face to other formats,Patient/client understanding of self-care,Individual reluctance to engage or take responsibility,Health literacy,Dependency on…	Access, queues	#NULL!	No change	No change	Extremely negative	Slightly positive	Slightly negative	Slightly negative	Extremely negative	Agree	Agree	Neither agree nor disagree	Agree	Agree
276	Very important	Passive	7	It is empowering to the client/user,To help individuals prevent certain conditions or minimise likelihood of exacerbations		Very important	Improving general wellbeing		Significantly more likely	Improving general wellbeing,Building self-care capacity as part of routine professional care,Preventing infectious diseases,Improving mental health,Managing minor illness & common conditions (e.g. headache or the common cold),Other (please specify)	helping people feel less isolated and lonely	To promote of the rational use of products & services,It is empowering to the client/user,The option to self-care for some conditions is the superior mode of care		Very important	Passive	7	Improving general wellbeing,Improving mental health		Agree	Agree	Agree	Agree	Strongly agree	#NULL!	Increased significantly	Increased significantly	Increased significantly	Increased significantly	Increased slightly	Increased slightly	Increased slightly	Increased slightly			Lack of funding,Health inequalities,Health literacy		#NULL!	Extremely positive	Extremely positive	Extremely positive	Extremely positive	Extremely positive	No change	No change	Strongly agree	Strongly agree	Strongly agree	Strongly agree	Strongly agree
282	Very important	Detractor	4	To promote the rational use of products & services,To help reduce pressure on scarce NHS resources,It is more convenient to the client/user		Slightly important	Making healthy lifestyle choices (e.g. exercise or diet),Managing minor illness & common conditions (e.g. headache or the common cold)		No change	Building self-care capacity as part of routine professional care,Managing minor illness & common conditions (e.g. headache or the common cold),Managing prescribing, dispensing & encouraging appropriate use of medicines		To promote of the rational use of products & services,It can help reduce pressure on scarce NHS resources,It is more convenient to the client/user,The option to self-care for some conditions is the superior mode of care		Very important	Passive	8	Making healthy lifestyle choices (e.g. exercise or diet),Managing minor illness & common conditions (e.g. headache or the common cold)		Agree	Neutral	Agree	Agree	Agree	#NULL!	No change	Increased slightly	Increased significantly	Reduced slightly	Increased significantly	No change	Increased significantly	Increased significantly			Difficulties in access to services & professionals,Digital exclusion,Barriers caused by new digital or telephone interactions,Transition of services from face-to-face to other formats,Patient/client understanding of self-care,Language barriers,Individual reluctance to engage or take responsibility,Communication barriers due to hearing difficulties,Lack of equipment/hardware with which to communic…		#NULL!	Slightly positive	Slightly positive	Slightly positive	Extremely positive	Slightly positive	Slightly positive	Slightly positive	Strongly agree	Strongly agree	Agree	Agree	Agree
028	Very unimportant	Detractor	5	To promote health literacy,It is empowering to the client/user		Very unimportant	Improving general wellbeing,Building self-care capacity as part of routine professional care,Managing existing mental illness,Managing chronic long-term conditions		Slightly more likely	Improving general wellbeing,Managing minor illness & common conditions (e.g. headache or the common cold),Managing chronic long-term conditions		To promote of health literacy,It is empowering to the client/user		Very important	Promoter	10	Improving general wellbeing,Making healthy lifestyle choices (e.g. exercise or diet)		Neutral	Agree	Neutral	Neutral	Neutral	#NULL!	No change	Increased slightly	Increased slightly	No change	Increased slightly	No change	No change	Increased slightly			Lack of evidence of effectiveness of self-care interventions,Lack of appropriate information to share with people,Language barriers,Communication barriers due to hearing difficulties		#NULL!	No change	No change	No change	No change	No change	No change	No change	Agree	Agree	Agree	Agree	Neither agree nor disagree
031	Very important	Detractor	4	To promote health literacy,It is empowering to the client/user,To help individuals prevent certain conditions or minimise likelihood of exacerbations,The option to self-care for some conditions is the superior mode of care		Slightly important	Improving general wellbeing,Making healthy lifestyle choices (e.g. exercise or diet),Improving mental health,Managing existing mental illness,Managing minor illness & common conditions (e.g. headache or the common cold),Managing chronic long-term conditions		No change	Improving mental health		To promote of health literacy,It is empowering to the client/user,To help individuals prevent certain conditions or minimise likelihood of exacerbations,The option to self-care for some conditions is the superior mode of care		Very important	Detractor	6	None of the above		Strongly agree	Disagree	Disagree	Agree	Agree	#NULL!	No change	No change	Increased significantly	Increased slightly	Increased slightly	No change	Increased significantly	Increased slightly			Lack of appropriate information to share with people,Digital exclusion,Health inequalities,Transition of services from face-to-face to other formats,Patient/client understanding of self-care,Individual reluctance to engage or take responsibility,Health literacy,Professional understanding of self-care,Professional understanding of alternatives to face-to-face interactions		#NULL!	No change	No change	No change	No change	No change	No change	No change	Agree	Strongly agree	Neither agree nor disagree	Agree	Disagree
032	Important	Detractor	3	To promote the rational use of products & services,It is more convenient to the client/user		Slightly important	Improving general wellbeing,Making healthy lifestyle choices (e.g. exercise or diet),Managing Infectious diseases,Improving mental health,Managing prescribing, dispensing & encouraging appropriate use of medicines		Significantly more likely	Improving general wellbeing,Making healthy lifestyle choices (e.g. exercise or diet),Building self-care capacity as part of routine professional care,Preventing non-communicable diseases (e.g. type 2 diabetes or obesity),Preventing infectious diseases,Improving mental health,Managing chronic long-term conditions		To promote of health literacy,It is empowering to the client/user,To help individuals prevent certain conditions or minimise likelihood of exacerbations,The option to self-care for some conditions is the superior mode of care		Very important	Detractor	6	Improving general wellbeing,Making healthy lifestyle choices (e.g. exercise or diet),Building self-care capacity as part of routine professional care,Preventing infectious diseases,Improving mental health		Agree	Neutral	Agree	Agree	Neutral	#NULL!	Reduced slightly	Reduced slightly	Reduced significantly	Reduced significantly	Reduced slightly	No change	Reduced significantly	Reduced slightly			Lack of evidence of effectiveness of self-care interventions,Lack of appropriate information to share with people,Difficulties in access to services & professionals,Transition of services from face-to-face to other formats,Patient/client understanding of self-care,Individual reluctance to engage or take responsibility,Lack of equipment/hardware with which to communicate,Insufficient IT skills,Lac…		#NULL!	Extremely positive	Slightly positive	Slightly positive	Slightly positive	Slightly positive	Slightly positive	No change	Strongly agree	Strongly agree	Agree	Agree	Agree
061	Very important	Detractor	4	To promote the rational use of products & services,To help reduce pressure on scarce NHS resources,It is more convenient to the client/user,It is empowering to the client/user,To help individuals prevent certain conditions or minimise likelihood of exacerbations		Very important	Improving general wellbeing,Making healthy lifestyle choices (e.g. exercise or diet),Managing minor illness & common conditions (e.g. headache or the common cold)		Significantly more likely	Building self-care capacity as part of routine professional care,Managing chronic long-term conditions		To promote of the rational use of products & services,It can help reduce pressure on scarce NHS resources,It is more convenient to the client/user,It is empowering to the client/user			Passive	8	Making healthy lifestyle choices (e.g. exercise or diet)		Agree	Neutral	Agree	Agree	Disagree	#NULL!	Increased slightly	Increased slightly	No change	No change	Increased slightly	Increased significantly	Increased significantly	No change			Barriers caused by new digital or telephone interactions,Health inequalities,Patient/client understanding of self-care,Language barriers,Individual reluctance to engage or take responsibility,Health literacy,Dependency on professional role,Time constraints,Lack of consistency in approach or messages amongst professionals		#NULL!	Slightly positive	Extremely positive	No change	No change	No change	No change		Strongly agree	Strongly agree	Agree	Strongly agree	Strongly agree
066	Important	Detractor	4	To help me reduce my workload,The option to self-care for some conditions is the superior mode of care		Slightly unimportant	Making healthy lifestyle choices (e.g. exercise or diet)		Slightly more likely	Building self-care capacity as part of routine professional care,Managing chronic long-term conditions		It can help reduce pressure on scarce NHS resources,To help me reduce my workload,It is empowering to the client/user,To help individuals prevent certain conditions or minimise likelihood of exacerbations,The option to self-care for some conditions is the superior mode of care		Very important	Detractor	4	Making healthy lifestyle choices (e.g. exercise or diet)		Neutral	Disagree	Disagree	Neutral	Agree	#NULL!	Increased slightly	No change	Increased slightly	No change	Increased slightly	No change	No change	No change	No change		Difficulties in access to services & professionals,Digital exclusion,Barriers caused by new digital or telephone interactions,Health inequalities,Transition of services from face-to-face to other formats,Patient/client understanding of self-care,Individual reluctance to engage or take responsibility,Dependency on professional role,Lack of equipment/hardware with which to communicate,Lack of IT tr…		#NULL!	Slightly positive	No change	Slightly negative	No change	No change	Slightly positive	Slightly negative	Neither agree nor disagree	Agree	Neither agree nor disagree	Neither agree nor disagree	Disagree
069	Very important	Passive	7	To promote the rational use of products & services,To help reduce pressure on scarce NHS resources,To help me reduce my workload,To promote health literacy,It is empowering to the client/user,To help individuals prevent certain conditions or minimise likelihood of exacerbations,The option to self-care for some conditions is the superior mode of care		Very important	Improving general wellbeing,Making healthy lifestyle choices (e.g. exercise or diet),Preventing non-communicable diseases (e.g. type 2 diabetes or obesity),Managing chronic long-term conditions		Slightly more likely	Building self-care capacity as part of routine professional care,Preventing non-communicable diseases (e.g. type 2 diabetes or obesity),Managing chronic long-term conditions		To promote of the rational use of products & services,It is empowering to the client/user,To help individuals prevent certain conditions or minimise likelihood of exacerbations,The option to self-care for some conditions is the superior mode of care		Very important	Passive	8	Preventing non-communicable diseases (e.g. type 2 diabetes or obesity),Preventing infectious diseases,Managing chronic long-term conditions		Agree	Agree	Neutral	Agree	Agree	#NULL!	Increased slightly	Increased significantly	Increased significantly	Increased significantly	Increased significantly	Increased significantly	Increased significantly	Increased significantly			Digital exclusion,Lack of funding,Health inequalities,Dependency on professional role,Lack of equipment/hardware with which to communicate,Insufficient IT skills,Other (please specify)	NHS IT hardware is obsolete	#NULL!	No change	Slightly positive	No change	Slightly positive	Slightly positive	Extremely positive	No change	Strongly agree	Strongly agree	Agree	Agree	Strongly agree
096	Very important	Detractor	4	To promote health literacy,It is empowering to the client/user,To help individuals prevent certain conditions or minimise likelihood of exacerbations,The option to self-care for some conditions is the superior mode of care		Very important	Improving general wellbeing,Making healthy lifestyle choices (e.g. exercise or diet),Preventing non-communicable diseases (e.g. type 2 diabetes or obesity),Preventing infectious diseases,Improving mental health,Managing minor illness & common conditions (e.g. headache or the common cold)		Significantly more likely	Improving general wellbeing,Making healthy lifestyle choices (e.g. exercise or diet),Building self-care capacity as part of routine professional care,Preventing non-communicable diseases (e.g. type 2 diabetes or obesity),Preventing infectious diseases,Managing Infectious diseases,Improving mental health,Preventing mental illness,Managing existing mental illness,Managing minor illness & common con…		To promote of health literacy,It is empowering to the client/user,To help individuals prevent certain conditions or minimise likelihood of exacerbations,The option to self-care for some conditions is the superior mode of care		Very important	Detractor	5	Improving general wellbeing,Making healthy lifestyle choices (e.g. exercise or diet),Building self-care capacity as part of routine professional care,Preventing non-communicable diseases (e.g. type 2 diabetes or obesity),Preventing infectious diseases,Improving mental health,Preventing mental illness		Strongly agree	Disagree	Disagree	Disagree	Disagree	#NULL!	Increased slightly	Increased significantly	Increased significantly	Increased significantly	Increased significantly	Increased significantly	Increased significantly	Increased significantly			Digital exclusion,Health inequalities,Language barriers,Individual reluctance to engage or take responsibility,Health literacy,Dependency on professional role,Lack of consistency in approach or messages amongst professionals		#NULL!	Slightly positive	Extremely positive	Slightly positive	Slightly negative	Slightly negative	Slightly negative	Slightly negative	Strongly agree	Strongly agree	Agree	Agree	Agree
100	Very unimportant	Passive	8	To promote the rational use of products & services,To help reduce pressure on scarce NHS resources,To promote health literacy,It is empowering to the client/user,To help individuals prevent certain conditions or minimise likelihood of exacerbations,The option to self-care for some conditions is the superior mode of care		Very unimportant	Improving general wellbeing,Making healthy lifestyle choices (e.g. exercise or diet),Building self-care capacity as part of routine professional care,Preventing non-communicable diseases (e.g. type 2 diabetes or obesity),Preventing infectious diseases,Improving mental health,Preventing mental illness,Managing minor illness & common conditions (e.g. headache or the common cold)		Significantly more likely	Improving general wellbeing,Making healthy lifestyle choices (e.g. exercise or diet),Building self-care capacity as part of routine professional care,Preventing non-communicable diseases (e.g. type 2 diabetes or obesity),Preventing infectious diseases,Managing Infectious diseases,Improving mental health,Preventing mental illness,Managing existing mental illness,Managing minor illness & common con…		To promote of the rational use of products & services,It can help reduce pressure on scarce NHS resources,To help me reduce my workload,To promote of health literacy,It is empowering to the client/user,To help individuals prevent certain conditions or minimise likelihood of exacerbations,The option to self-care for some conditions is the superior mode of care		Very important	Passive	7	Improving general wellbeing,Making healthy lifestyle choices (e.g. exercise or diet),Building self-care capacity as part of routine professional care,Preventing infectious diseases,Improving mental health		Agree	Agree	Neutral	Neutral	Agree	#NULL!	No change	No change	Increased slightly	Increased slightly	Increased slightly	Increased slightly	Increased slightly	Increased slightly			Lack of evidence of effectiveness of self-care interventions,Lack of appropriate information to share with people,Difficulties in access to services & professionals,Digital exclusion,Barriers caused by new digital or telephone interactions,Lack of funding,Health inequalities,Transition of services from face-to-face to other formats,Patient/client understanding of self-care,Language barriers,Indiv…		#NULL!	No change	No change	No change	Slightly negative	No change	No change	No change	Strongly agree	Strongly agree	Strongly agree	Strongly agree	Agree
127	Important	Passive	7	To promote the rational use of products & services,To help reduce pressure on scarce NHS resources,To help me reduce my workload,To promote health literacy,It is empowering to the client/user,The option to self-care for some conditions is the superior mode of care		Slightly important	Improving general wellbeing,Making healthy lifestyle choices (e.g. exercise or diet)		Significantly more likely	Improving general wellbeing,Making healthy lifestyle choices (e.g. exercise or diet),Building self-care capacity as part of routine professional care,Preventing non-communicable diseases (e.g. type 2 diabetes or obesity),Preventing infectious diseases,Managing Infectious diseases,Improving mental health,Preventing mental illness,Managing existing mental illness,Managing minor illness & common con…		It can help reduce pressure on scarce NHS resources,To promote of health literacy,It is more convenient to the client/user,It is empowering to the client/user,To help individuals prevent certain conditions or minimise likelihood of exacerbations,The option to self-care for some conditions is the superior mode of care		Very important	Passive	7	Improving general wellbeing,Making healthy lifestyle choices (e.g. exercise or diet),Building self-care capacity as part of routine professional care,Preventing non-communicable diseases (e.g. type 2 diabetes or obesity),Preventing infectious diseases,Improving mental health,Preventing mental illness		Agree	Agree	Disagree	Disagree	Disagree	#NULL!	Increased slightly	Increased significantly	Increased significantly	Increased significantly	Increased significantly	Increased significantly	Increased significantly	Increased significantly			Lack of evidence of effectiveness of self-care interventions,Lack of appropriate information to share with people,Difficulties in access to services & professionals,Digital exclusion,Barriers caused by new digital or telephone interactions,Transition of services from face-to-face to other formats,Patient/client understanding of self-care,Individual reluctance to engage or take responsibility,Heal…		#NULL!	Slightly positive	Slightly negative	Slightly positive	Slightly positive	Slightly positive	Slightly negative	Slightly negative	Strongly agree	Strongly agree	Neither agree nor disagree	Agree	Agree
128	Very unimportant	Passive	8	To promote the rational use of products & services,To help reduce pressure on scarce NHS resources,To help me reduce my workload,To promote health literacy,It is empowering to the client/user,To help individuals prevent certain conditions or minimise likelihood of exacerbations,The option to self-care for some conditions is the superior mode of care			Improving general wellbeing,Making healthy lifestyle choices (e.g. exercise or diet),Managing minor illness & common conditions (e.g. headache or the common cold),Managing prescribing, dispensing & encouraging appropriate use of medicines		Significantly more likely	Managing Infectious diseases,Improving mental health,Preventing mental illness,Managing chronic long-term conditions		To promote of the rational use of products & services,It can help reduce pressure on scarce NHS resources,To promote of health literacy,It is more convenient to the client/user,It is empowering to the client/user,To help individuals prevent certain conditions or minimise likelihood of exacerbations,The option to self-care for some conditions is the superior mode of care		Very important	Promoter	9	Improving general wellbeing,Making healthy lifestyle choices (e.g. exercise or diet)		Strongly agree	Strongly agree	Strongly agree	Strongly agree	Strongly agree	#NULL!	Increased significantly	Increased significantly	Increased significantly	Increased significantly	Increased significantly	Increased significantly	Increased significantly	Increased significantly	Increased significantly		Difficulties in access to services & professionals,Digital exclusion,Barriers caused by new digital or telephone interactions,Health inequalities,Transition of services from face-to-face to other formats,Patient/client understanding of self-care,Language barriers,Communication barriers due to hearing difficulties,Lack of equipment/hardware with which to communicate,Insufficient IT skills,Professi…		#NULL!	Slightly positive	Slightly positive	Slightly positive	Slightly positive	Slightly positive	Slightly positive	Slightly positive	Agree	Agree	Agree	Agree	Agree
146	Very unimportant	Detractor	0	To promote the rational use of products & services,To help reduce pressure on scarce NHS resources,To help me reduce my workload		Very important	Improving general wellbeing,Making healthy lifestyle choices (e.g. exercise or diet),Building self-care capacity as part of routine professional care,Preventing non-communicable diseases (e.g. type 2 diabetes or obesity),Preventing infectious diseases,Managing Infectious diseases,Managing existing mental illness,Managing minor illness & common conditions (e.g. headache or the common cold)		Significantly less likely	None of the above		It is more convenient to the client/user		Very unimportant	Detractor	0	Improving general wellbeing,Making healthy lifestyle choices (e.g. exercise or diet),Building self-care capacity as part of routine professional care,Managing minor illness & common conditions (e.g. headache or the common cold)		Strongly agree	Strongly disagree	Strongly disagree	Disagree	Strongly disagree	#NULL!	Reduced significantly	No change	Increased slightly	No change	No change	No change	No change	No change			Lack of funding,Patient/client understanding of self-care,Individual reluctance to engage or take responsibility,Other (please specify)	lack of funding	#NULL!	No change	Extremely negative	No change	No change	Slightly negative	Slightly negative	Extremely negative	Strongly disagree	Strongly disagree	Strongly disagree	Strongly disagree	Strongly disagree
150	Very important	Detractor	4	To promote the rational use of products & services,To help reduce pressure on scarce NHS resources,To promote health literacy,It is more convenient to the client/user,It is empowering to the client/user,To help individuals prevent certain conditions or minimise likelihood of exacerbations,The option to self-care for some conditions is the superior mode of care		Very important	Improving general wellbeing,Making healthy lifestyle choices (e.g. exercise or diet),Building self-care capacity as part of routine professional care,Preventing non-communicable diseases (e.g. type 2 diabetes or obesity),Preventing infectious diseases,Preventing mental illness,Managing minor illness & common conditions (e.g. headache or the common cold),Managing prescribing, dispensing & encourag…		Significantly more likely	Improving general wellbeing,Making healthy lifestyle choices (e.g. exercise or diet),Building self-care capacity as part of routine professional care,Preventing non-communicable diseases (e.g. type 2 diabetes or obesity),Preventing infectious diseases,Improving mental health,Preventing mental illness,Managing minor illness & common conditions (e.g. headache or the common cold),Managing chronic lo…		To promote of the rational use of products & services,It can help reduce pressure on scarce NHS resources,To promote of health literacy,It is more convenient to the client/user,It is empowering to the client/user,To help individuals prevent certain conditions or minimise likelihood of exacerbations,The option to self-care for some conditions is the superior mode of care		Very important	Passive	7	Improving general wellbeing,Making healthy lifestyle choices (e.g. exercise or diet),Building self-care capacity as part of routine professional care,Preventing non-communicable diseases (e.g. type 2 diabetes or obesity),Preventing infectious diseases,Improving mental health,Preventing mental illness,Managing existing mental illness,Managing minor illness & common conditions (e.g. headache or the…		Strongly agree	Neutral	Neutral	Strongly agree	Strongly agree	#NULL!	Increased slightly	Increased significantly	No change	Increased significantly	Increased slightly	Increased significantly	No change	Increased slightly			Difficulties in access to services & professionals,Digital exclusion,Barriers caused by new digital or telephone interactions,Health inequalities,Transition of services from face-to-face to other formats,Patient/client understanding of self-care,Language barriers,Individual reluctance to engage or take responsibility,Health literacy,Dependency on professional role,Communication barriers due to he…		#NULL!	Extremely positive	No change	Extremely negative	Slightly negative	Slightly negative	Slightly negative	Slightly negative	Strongly agree	Strongly agree	Neither agree nor disagree	Agree	Agree
151	Very important	Passive	7	To help reduce pressure on scarce NHS resources,To promote health literacy,It is empowering to the client/user,To help individuals prevent certain conditions or minimise likelihood of exacerbations,Other (please specify)	reduce DM and Heart conditions in deprived areas	Very important	Improving general wellbeing,Making healthy lifestyle choices (e.g. exercise or diet),Preventing non-communicable diseases (e.g. type 2 diabetes or obesity),Preventing infectious diseases		Significantly more likely	Improving general wellbeing,Making healthy lifestyle choices (e.g. exercise or diet),Building self-care capacity as part of routine professional care,Preventing non-communicable diseases (e.g. type 2 diabetes or obesity),Preventing infectious diseases,Managing Infectious diseases,Improving mental health,Preventing mental illness,Managing existing mental illness,Managing minor illness & common con…	get help to stop substance abuse.	To promote of the rational use of products & services,It can help reduce pressure on scarce NHS resources,To promote of health literacy,It is empowering to the client/user,To help individuals prevent certain conditions or minimise likelihood of exacerbations,The option to self-care for some conditions is the superior mode of care		Very important	Passive	8	Improving general wellbeing,Making healthy lifestyle choices (e.g. exercise or diet),Preventing non-communicable diseases (e.g. type 2 diabetes or obesity),Preventing mental illness		Strongly agree	Agree	Agree	Agree	Agree	#NULL!		Increased significantly		Increased significantly	Increased significantly	Increased significantly					Transition of services from face-to-face to other formats,Individual reluctance to engage or take responsibility,Lack of consistency in approach or messages amongst professionals		#NULL!								Strongly agree	Strongly agree	Strongly agree	Strongly agree	Strongly agree
157	Neutral	Detractor	4	To promote the rational use of products & services,To promote health literacy,To help individuals prevent certain conditions or minimise likelihood of exacerbations		Slightly important	Improving general wellbeing,Making healthy lifestyle choices (e.g. exercise or diet),Preventing non-communicable diseases (e.g. type 2 diabetes or obesity),Preventing infectious diseases,Improving mental health,Preventing mental illness,Managing minor illness & common conditions (e.g. headache or the common cold)		Slightly more likely	Improving general wellbeing,Making healthy lifestyle choices (e.g. exercise or diet),Building self-care capacity as part of routine professional care,Preventing non-communicable diseases (e.g. type 2 diabetes or obesity),Preventing infectious diseases,Managing existing mental illness,Managing minor illness & common conditions (e.g. headache or the common cold)		To promote of the rational use of products & services,It can help reduce pressure on scarce NHS resources,To promote of health literacy,To help individuals prevent certain conditions or minimise likelihood of exacerbations,The option to self-care for some conditions is the superior mode of care		Very important	Passive	7	Improving general wellbeing,Making healthy lifestyle choices (e.g. exercise or diet),Building self-care capacity as part of routine professional care,Preventing non-communicable diseases (e.g. type 2 diabetes or obesity),Preventing infectious diseases,Managing existing mental illness,Managing minor illness & common conditions (e.g. headache or the common cold)		Disagree	Disagree	Neutral	Disagree	Neutral	#NULL!	Increased significantly	No change	Increased significantly	Increased slightly	Increased slightly	Increased significantly	Increased slightly	Increased significantly			Lack of appropriate information to share with people,Difficulties in access to services & professionals,Digital exclusion,Barriers caused by new digital or telephone interactions,Lack of funding,Individual reluctance to engage or take responsibility,Health literacy,Dependency on professional role,Communication barriers due to hearing difficulties,Lack of equipment/hardware with which to communica…		#NULL!	Slightly negative	Slightly positive	Slightly negative	Slightly negative	Slightly negative	Extremely negative	Extremely negative	Agree	Agree	Neither agree nor disagree	Neither agree nor disagree	Strongly disagree
158	Important	Detractor	6	It is more convenient to the client/user,It is empowering to the client/user,To help individuals prevent certain conditions or minimise likelihood of exacerbations		Very important	Improving general wellbeing,Making healthy lifestyle choices (e.g. exercise or diet),Preventing non-communicable diseases (e.g. type 2 diabetes or obesity),Preventing infectious diseases,Managing minor illness & common conditions (e.g. headache or the common cold),Managing chronic long-term conditions		Significantly more likely	Improving general wellbeing,Making healthy lifestyle choices (e.g. exercise or diet),Building self-care capacity as part of routine professional care,Preventing non-communicable diseases (e.g. type 2 diabetes or obesity),Preventing infectious diseases,Managing Infectious diseases,Improving mental health,Preventing mental illness,Managing existing mental illness,Managing minor illness & common con…		It can help reduce pressure on scarce NHS resources,It is more convenient to the client/user,It is empowering to the client/user,To help individuals prevent certain conditions or minimise likelihood of exacerbations		Very important	Passive	8	Preventing infectious diseases,Managing minor illness & common conditions (e.g. headache or the common cold)		Agree	Neutral	Neutral	Disagree	Agree	#NULL!	Increased slightly	No change	No change	Increased slightly	Increased slightly	Increased slightly	Increased slightly	Increased slightly			Lack of appropriate information to share with people,Difficulties in access to services & professionals,Digital exclusion,Barriers caused by new digital or telephone interactions,Lack of funding,Health inequalities,Transition of services from face-to-face to other formats,Insufficient IT skills,Time constraints,Lack of IT training,Interprofessional communication,Professional understanding of alte…		#NULL!	Slightly positive	No change	Slightly negative	No change	Slightly positive	Slightly positive	Slightly negative	Agree	Agree	Neither agree nor disagree	Agree	Agree
159	Important	Detractor	6	To promote the rational use of products & services,It is empowering to the client/user,To help individuals prevent certain conditions or minimise likelihood of exacerbations		Very important	Improving general wellbeing,Making healthy lifestyle choices (e.g. exercise or diet)		Significantly more likely	Improving general wellbeing,Making healthy lifestyle choices (e.g. exercise or diet),Building self-care capacity as part of routine professional care,Preventing non-communicable diseases (e.g. type 2 diabetes or obesity),Managing existing mental illness,Managing minor illness & common conditions (e.g. headache or the common cold),Managing chronic long-term conditions,Managing prescribing, dispens…		To promote of the rational use of products & services,It can help reduce pressure on scarce NHS resources,To help me reduce my workload,It is empowering to the client/user,To help individuals prevent certain conditions or minimise likelihood of exacerbations		Very important	Detractor	6	Improving general wellbeing,Making healthy lifestyle choices (e.g. exercise or diet),Building self-care capacity as part of routine professional care		Agree	Agree	Neutral	Agree	Agree	#NULL!	Increased significantly	Increased significantly	Increased significantly	Increased significantly	Increased significantly	Increased slightly	Increased slightly	Increased significantly			Difficulties in access to services & professionals,Barriers caused by new digital or telephone interactions,Lack of funding,Health inequalities,Patient/client understanding of self-care,Language barriers,Individual reluctance to engage or take responsibility,Health literacy,Dependency on professional role,Insufficient IT skills,Time constraints,Lack of consistency in approach or messages amongst …		#NULL!	Extremely positive	Extremely positive	Extremely negative	Extremely positive	No change	No change	Extremely positive	Agree	Strongly agree	Agree	Agree	Neither agree nor disagree
166	Very important	Detractor	5	To help reduce pressure on scarce NHS resources,To promote health literacy,It is empowering to the client/user,To help individuals prevent certain conditions or minimise likelihood of exacerbations		Very important	Improving general wellbeing,Making healthy lifestyle choices (e.g. exercise or diet),Building self-care capacity as part of routine professional care,Preventing infectious diseases,Managing Infectious diseases,Managing existing mental illness,Managing minor illness & common conditions (e.g. headache or the common cold),Managing chronic long-term conditions,Managing prescribing, dispensing & encou…		Significantly more likely	Improving general wellbeing,Making healthy lifestyle choices (e.g. exercise or diet),Building self-care capacity as part of routine professional care,Preventing non-communicable diseases (e.g. type 2 diabetes or obesity),Preventing infectious diseases,Managing Infectious diseases,Improving mental health,Preventing mental illness,Managing existing mental illness,Managing minor illness & common con…		To promote of the rational use of products & services,It can help reduce pressure on scarce NHS resources,To help me reduce my workload,To promote of health literacy,It is more convenient to the client/user,It is empowering to the client/user,To help individuals prevent certain conditions or minimise likelihood of exacerbations,The option to self-care for some conditions is the superior mode of c…		Very important	Passive	8	Improving general wellbeing,Making healthy lifestyle choices (e.g. exercise or diet),Preventing non-communicable diseases (e.g. type 2 diabetes or obesity),Preventing infectious diseases		Disagree	Neutral	Neutral	Agree	Strongly agree	#NULL!	No change	Increased slightly	No change	Increased significantly	Increased significantly	Increased significantly	Increased slightly	Increased significantly			Difficulties in access to services & professionals,Transition of services from face-to-face to other formats,Patient/client understanding of self-care,Language barriers,Individual reluctance to engage or take responsibility,Health literacy,Dependency on professional role,Communication barriers due to hearing difficulties,Insufficient IT skills,Time constraints,Professional resistance to sharing r…		#NULL!	Slightly positive	No change	Slightly positive	Slightly positive	No change	Slightly positive	Slightly positive	Agree	Agree	Agree	Agree	Strongly agree
167	Neutral	Detractor	5	To promote health literacy		Slightly unimportant	Improving general wellbeing		Significantly more likely	Making healthy lifestyle choices (e.g. exercise or diet),Managing minor illness & common conditions (e.g. headache or the common cold)		To promote of the rational use of products & services		Very important	Promoter	10	Making healthy lifestyle choices (e.g. exercise or diet)		Agree	Agree	Strongly agree	Strongly agree	Strongly agree	#NULL!	Increased significantly	Increased significantly	No change	Increased slightly	No change	No change	Increased slightly	No change			Lack of funding,Patient/client understanding of self-care,Time constraints		#NULL!	Extremely positive	Extremely positive	Extremely positive	Extremely positive	Extremely positive	No change	No change	Strongly agree	Strongly agree	Strongly agree	Agree	Agree
169	Very important	Detractor	6	To promote the rational use of products & services,To help reduce pressure on scarce NHS resources,To help me reduce my workload,It is more convenient to the client/user,It is empowering to the client/user		Very important	Making healthy lifestyle choices (e.g. exercise or diet),Improving mental health,Managing minor illness & common conditions (e.g. headache or the common cold),Managing prescribing, dispensing & encouraging appropriate use of medicines		Significantly more likely	Improving general wellbeing,Making healthy lifestyle choices (e.g. exercise or diet),Building self-care capacity as part of routine professional care,Preventing non-communicable diseases (e.g. type 2 diabetes or obesity),Improving mental health,Preventing mental illness,Managing existing mental illness,Managing minor illness & common conditions (e.g. headache or the common cold),Managing chronic …		To promote of the rational use of products & services,It can help reduce pressure on scarce NHS resources,To help me reduce my workload,To promote of health literacy,It is more convenient to the client/user,It is empowering to the client/user,To help individuals prevent certain conditions or minimise likelihood of exacerbations		Very important	Passive	8	Improving general wellbeing,Making healthy lifestyle choices (e.g. exercise or diet),Improving mental health,Preventing mental illness,Managing existing mental illness		Disagree	Disagree	Neutral	Neutral	Agree	#NULL!	Increased significantly	Increased significantly	Increased significantly	Increased slightly	Increased slightly	Increased slightly	Increased significantly	Increased significantly			Lack of appropriate information to share with people,Difficulties in access to services & professionals,Digital exclusion,Barriers caused by new digital or telephone interactions,Health inequalities,Transition of services from face-to-face to other formats,Patient/client understanding of self-care,Language barriers,Individual reluctance to engage or take responsibility,Health literacy,Dependency …		#NULL!	Slightly positive	Slightly positive	Slightly positive	Slightly positive	Slightly positive	Extremely positive	Slightly positive	Strongly agree	Agree	Agree	Neither agree nor disagree	Agree
190	Important	Detractor	6	To promote the rational use of products & services,To help reduce pressure on scarce NHS resources,To promote health literacy,It is more convenient to the client/user,To help individuals prevent certain conditions or minimise likelihood of exacerbations,The option to self-care for some conditions is the superior mode of care		Neutral	Improving general wellbeing,Making healthy lifestyle choices (e.g. exercise or diet),Building self-care capacity as part of routine professional care,Preventing non-communicable diseases (e.g. type 2 diabetes or obesity),Preventing infectious diseases,Improving mental health,Preventing mental illness,Managing minor illness & common conditions (e.g. headache or the common cold),Managing prescribin…		Significantly more likely	Improving general wellbeing,Making healthy lifestyle choices (e.g. exercise or diet),Building self-care capacity as part of routine professional care,Preventing non-communicable diseases (e.g. type 2 diabetes or obesity),Preventing infectious diseases,Managing Infectious diseases,Improving mental health,Preventing mental illness,Managing existing mental illness,Managing minor illness & common con…		To promote of the rational use of products & services,It can help reduce pressure on scarce NHS resources,To help me reduce my workload,To promote of health literacy,It is more convenient to the client/user,It is empowering to the client/user,To help individuals prevent certain conditions or minimise likelihood of exacerbations,The option to self-care for some conditions is the superior mode of c…		Very important	Passive	8	Improving general wellbeing,Making healthy lifestyle choices (e.g. exercise or diet),Building self-care capacity as part of routine professional care,Preventing non-communicable diseases (e.g. type 2 diabetes or obesity),Preventing infectious diseases,Improving mental health,Preventing mental illness,Managing existing mental illness,Managing minor illness & common conditions (e.g. headache or the…		Agree	Agree	Neutral	Neutral	Agree	#NULL!	Increased significantly	No change	Increased slightly	Increased significantly	Increased significantly	Increased significantly	Increased significantly	No change			Lack of evidence of effectiveness of self-care interventions,Difficulties in access to services & professionals,Digital exclusion,Barriers caused by new digital or telephone interactions,Lack of funding,Health inequalities,Transition of services from face-to-face to other formats,Patient/client understanding of self-care,Language barriers,Individual reluctance to engage or take responsibility,Hea…		#NULL!	Slightly positive	No change	Slightly positive	No change	Slightly positive	No change	No change	Agree	Agree	Agree	Neither agree nor disagree	Neither agree nor disagree
193	Neutral	Passive	7	To promote the rational use of products & services,To help individuals prevent certain conditions or minimise likelihood of exacerbations		Very important	Improving general wellbeing,Making healthy lifestyle choices (e.g. exercise or diet),Managing minor illness & common conditions (e.g. headache or the common cold)		Slightly more likely	Improving general wellbeing,Making healthy lifestyle choices (e.g. exercise or diet),Preventing infectious diseases,Managing chronic long-term conditions		To promote of the rational use of products & services,To help individuals prevent certain conditions or minimise likelihood of exacerbations		Very important	Promoter	9	Improving general wellbeing,Making healthy lifestyle choices (e.g. exercise or diet)		Agree	Agree	Agree	Agree	Disagree	#NULL!	Increased significantly	No change	No change	Increased significantly	No change	No change	Increased slightly	Increased significantly			Lack of appropriate information to share with people,Difficulties in access to services & professionals,Patient/client understanding of self-care,Individual reluctance to engage or take responsibility,Time constraints,Professional resistance to sharing responsibility		#NULL!	Extremely positive	Slightly positive	Extremely positive	No change	Extremely positive	Slightly negative	Slightly positive	Strongly agree	Strongly agree	Agree	Agree	Agree
194	Very unimportant	Passive	7	To promote the rational use of products & services,To help reduce pressure on scarce NHS resources,To promote health literacy,It is empowering to the client/user,To help individuals prevent certain conditions or minimise likelihood of exacerbations		Very unimportant	Improving general wellbeing,Making healthy lifestyle choices (e.g. exercise or diet),Preventing non-communicable diseases (e.g. type 2 diabetes or obesity),Managing minor illness & common conditions (e.g. headache or the common cold)		Significantly more likely	Improving general wellbeing,Making healthy lifestyle choices (e.g. exercise or diet),Building self-care capacity as part of routine professional care,Preventing non-communicable diseases (e.g. type 2 diabetes or obesity),Preventing infectious diseases,Managing Infectious diseases,Improving mental health,Managing existing mental illness,Managing minor illness & common conditions (e.g. headache or …		To promote of the rational use of products & services,It can help reduce pressure on scarce NHS resources,To promote of health literacy,It is empowering to the client/user,To help individuals prevent certain conditions or minimise likelihood of exacerbations,The option to self-care for some conditions is the superior mode of care		Very important	Promoter	9	Improving general wellbeing,Making healthy lifestyle choices (e.g. exercise or diet),Preventing non-communicable diseases (e.g. type 2 diabetes or obesity),Improving mental health		Agree	Neutral	Neutral	Disagree	Neutral	#NULL!	No change	Increased slightly	Increased significantly	Increased significantly	Increased significantly	Increased significantly	No change	Increased slightly			Difficulties in access to services & professionals,Digital exclusion,Transition of services from face-to-face to other formats,Communication barriers due to hearing difficulties,Lack of equipment/hardware with which to communicate,Insufficient IT skills,Interprofessional communication,Professional understanding of alternatives to face-to-face interactions		#NULL!	Extremely positive	No change	No change	Slightly positive	No change	Slightly positive	No change	Agree	Strongly agree	Agree	Neither agree nor disagree	Neither agree nor disagree
198	Important	Detractor	5	To promote the rational use of products & services,To promote health literacy,It is more convenient to the client/user,It is empowering to the client/user		Slightly unimportant	Making healthy lifestyle choices (e.g. exercise or diet)		Significantly more likely	Improving general wellbeing,Making healthy lifestyle choices (e.g. exercise or diet),Building self-care capacity as part of routine professional care,Preventing non-communicable diseases (e.g. type 2 diabetes or obesity),Preventing infectious diseases,Managing Infectious diseases,Improving mental health,Preventing mental illness,Managing existing mental illness,Managing minor illness & common con…		To promote of the rational use of products & services,It can help reduce pressure on scarce NHS resources,To promote of health literacy,It is more convenient to the client/user,It is empowering to the client/user,To help individuals prevent certain conditions or minimise likelihood of exacerbations		Very important	Promoter	9	Making healthy lifestyle choices (e.g. exercise or diet),Improving mental health		Agree	Disagree	Disagree	Agree	Neutral	#NULL!		Increased significantly		Increased slightly	Increased significantly	Increased significantly	Increased significantly	Increased significantly	Increased significantly	Signpost to nhs online	Lack of appropriate information to share with people,Difficulties in access to services & professionals,Digital exclusion,Barriers caused by new digital or telephone interactions,Lack of funding,Health inequalities,Transition of services from face-to-face to other formats,Patient/client understanding of self-care,Language barriers,Individual reluctance to engage or take responsibility,Health lite…		#NULL!	Extremely positive	Slightly positive	No change	Extremely positive	Slightly negative	Slightly positive	Extremely negative	Strongly agree	Strongly agree	Neither agree nor disagree	Neither agree nor disagree	Neither agree nor disagree
204	Very important	Passive	8	To promote the rational use of products & services,To help reduce pressure on scarce NHS resources,It is empowering to the client/user,To help individuals prevent certain conditions or minimise likelihood of exacerbations,The option to self-care for some conditions is the superior mode of care		Very important	Improving general wellbeing,Making healthy lifestyle choices (e.g. exercise or diet),Building self-care capacity as part of routine professional care,Preventing non-communicable diseases (e.g. type 2 diabetes or obesity),Preventing infectious diseases,Managing Infectious diseases,Improving mental health,Preventing mental illness,Managing existing mental illness,Managing minor illness & common con…		Slightly more likely	Improving general wellbeing,Making healthy lifestyle choices (e.g. exercise or diet),Building self-care capacity as part of routine professional care,Preventing non-communicable diseases (e.g. type 2 diabetes or obesity),Preventing infectious diseases,Managing Infectious diseases,Improving mental health,Preventing mental illness,Managing existing mental illness,Managing minor illness & common con…		To promote of the rational use of products & services,It is empowering to the client/user,To help individuals prevent certain conditions or minimise likelihood of exacerbations,The option to self-care for some conditions is the superior mode of care		Very important	Passive	8	Improving general wellbeing,Making healthy lifestyle choices (e.g. exercise or diet),Preventing infectious diseases,Managing Infectious diseases,Improving mental health,Preventing mental illness		Agree	Agree	Neutral	Agree	Agree	#NULL!	Increased significantly	Increased slightly	Increased significantly	Increased significantly	Increased slightly	Increased significantly	Increased significantly	Increased significantly			Lack of appropriate information to share with people,Digital exclusion,Lack of funding,Health inequalities,Transition of services from face-to-face to other formats,Patient/client understanding of self-care,Language barriers,Individual reluctance to engage or take responsibility,Communication barriers due to hearing difficulties,Insufficient IT skills,Time constraints,Lack of consistency in appro…		#NULL!	Extremely positive	Extremely positive	Extremely positive	Extremely positive	Extremely positive	Extremely positive	Slightly positive	Strongly agree	Strongly agree	Strongly agree	Agree	Agree
226	Very important	Detractor	5	To help reduce pressure on scarce NHS resources,To promote health literacy,It is empowering to the client/user,To help individuals prevent certain conditions or minimise likelihood of exacerbations		Very important	Improving general wellbeing,Making healthy lifestyle choices (e.g. exercise or diet),Building self-care capacity as part of routine professional care,Preventing non-communicable diseases (e.g. type 2 diabetes or obesity),Improving mental health,Managing existing mental illness,Managing minor illness & common conditions (e.g. headache or the common cold),Managing chronic long-term conditions,Manag…		Significantly more likely	Improving general wellbeing,Making healthy lifestyle choices (e.g. exercise or diet),Building self-care capacity as part of routine professional care,Preventing non-communicable diseases (e.g. type 2 diabetes or obesity),Preventing infectious diseases,Managing Infectious diseases,Improving mental health,Managing existing mental illness,Managing minor illness & common conditions (e.g. headache or …		To promote of the rational use of products & services,It can help reduce pressure on scarce NHS resources,To promote of health literacy,It is empowering to the client/user		Very important	Promoter	9	Improving general wellbeing,Making healthy lifestyle choices (e.g. exercise or diet),Building self-care capacity as part of routine professional care,Improving mental health,Managing minor illness & common conditions (e.g. headache or the common cold)		Agree	Neutral	Neutral	Disagree	Agree	#NULL!	Increased significantly	Increased significantly	Increased slightly	Increased significantly	Increased significantly	Increased slightly	No change	Increased significantly			Difficulties in access to services & professionals,Digital exclusion,Barriers caused by new digital or telephone interactions,Lack of funding,Health inequalities,Transition of services from face-to-face to other formats,Patient/client understanding of self-care,Language barriers,Individual reluctance to engage or take responsibility,Health literacy,Dependency on professional role,Communication ba…		#NULL!	Extremely positive	Slightly positive	Slightly positive	Slightly positive	No change	Slightly positive	Slightly negative	Strongly agree	Strongly agree	Neither agree nor disagree	Neither agree nor disagree	Agree
227	Very important	Passive	7	To promote the rational use of products & services,To help reduce pressure on scarce NHS resources,To promote health literacy,It is empowering to the client/user,To help individuals prevent certain conditions or minimise likelihood of exacerbations		Very important	Improving general wellbeing,Making healthy lifestyle choices (e.g. exercise or diet),Building self-care capacity as part of routine professional care,Preventing non-communicable diseases (e.g. type 2 diabetes or obesity),Preventing infectious diseases,Managing Infectious diseases,Improving mental health,Managing existing mental illness,Managing minor illness & common conditions (e.g. headache or …		Significantly more likely	Improving general wellbeing,Making healthy lifestyle choices (e.g. exercise or diet),Building self-care capacity as part of routine professional care,Preventing non-communicable diseases (e.g. type 2 diabetes or obesity),Preventing infectious diseases,Managing Infectious diseases,Improving mental health,Managing minor illness & common conditions (e.g. headache or the common cold),Managing chronic…		To promote of the rational use of products & services,It can help reduce pressure on scarce NHS resources,To promote of health literacy,It is empowering to the client/user,To help individuals prevent certain conditions or minimise likelihood of exacerbations		Very important	Promoter	9	Improving general wellbeing,Making healthy lifestyle choices (e.g. exercise or diet),Building self-care capacity as part of routine professional care,Preventing non-communicable diseases (e.g. type 2 diabetes or obesity),Preventing infectious diseases,Managing Infectious diseases,Improving mental health,Preventing mental illness,Managing existing mental illness,Managing minor illness & common con…		Agree	Agree	Agree	Agree	Neutral	#NULL!	Increased slightly	Increased slightly	No change	Increased slightly	Increased slightly	Increased slightly	No change	Increased slightly			Lack of appropriate information to share with people,Difficulties in access to services & professionals,Digital exclusion,Barriers caused by new digital or telephone interactions,Lack of funding,Health inequalities,Transition of services from face-to-face to other formats,Patient/client understanding of self-care,Individual reluctance to engage or take responsibility,Health literacy,Dependency on…		#NULL!	Slightly positive	Slightly positive	Slightly negative	Slightly positive	No change	No change	Slightly negative	Strongly agree	Strongly agree	Strongly agree	Strongly agree	Strongly agree
247	Very important	Detractor	1	To promote the rational use of products & services,To help reduce pressure on scarce NHS resources,To help me reduce my workload,It is more convenient to the client/user,It is empowering to the client/user,To help individuals prevent certain conditions or minimise likelihood of exacerbations		Very important	Improving general wellbeing,Making healthy lifestyle choices (e.g. exercise or diet),Preventing non-communicable diseases (e.g. type 2 diabetes or obesity),Preventing infectious diseases,Improving mental health,Preventing mental illness,Managing existing mental illness,Managing minor illness & common conditions (e.g. headache or the common cold),Managing prescribing, dispensing & encouraging appr…		No change	Improving general wellbeing,Making healthy lifestyle choices (e.g. exercise or diet),Preventing infectious diseases,Managing Infectious diseases,Improving mental health		To promote of the rational use of products & services,It can help reduce pressure on scarce NHS resources,To help me reduce my workload,To promote of health literacy,It is more convenient to the client/user,It is empowering to the client/user,To help individuals prevent certain conditions or minimise likelihood of exacerbations		Important	Detractor	3	Improving general wellbeing,Preventing infectious diseases,Managing existing mental illness		Agree	Disagree	Strongly disagree	Agree	Agree	#NULL!	Increased slightly	Increased significantly	Increased significantly	Increased significantly	No change	Increased significantly	Increased significantly	No change			Digital exclusion,Patient/client understanding of self-care,Individual reluctance to engage or take responsibility,Dependency on professional role,Time constraints		#NULL!	Slightly negative	No change	Extremely negative	Slightly negative	Slightly negative	Slightly negative	Slightly negative	Neither agree nor disagree	Agree	Disagree	Disagree	Neither agree nor disagree
273	Important	Detractor	5	To promote the rational use of products & services,To help reduce pressure on scarce NHS resources,To promote health literacy,It is empowering to the client/user,To help individuals prevent certain conditions or minimise likelihood of exacerbations,The option to self-care for some conditions is the superior mode of care,Other (please specify)	part of the national agenda via low value medicines workstream	Very important	Improving general wellbeing,Making healthy lifestyle choices (e.g. exercise or diet),Building self-care capacity as part of routine professional care,Preventing non-communicable diseases (e.g. type 2 diabetes or obesity),Preventing infectious diseases,Managing Infectious diseases,Improving mental health,Preventing mental illness,Managing existing mental illness,Managing minor illness & common con…		Significantly more likely	Improving general wellbeing,Making healthy lifestyle choices (e.g. exercise or diet),Building self-care capacity as part of routine professional care,Preventing non-communicable diseases (e.g. type 2 diabetes or obesity),Preventing infectious diseases,Managing Infectious diseases,Improving mental health,Preventing mental illness,Managing existing mental illness,Managing minor illness & common con…		To promote of the rational use of products & services,It can help reduce pressure on scarce NHS resources,To help me reduce my workload,To promote of health literacy,It is more convenient to the client/user,It is empowering to the client/user,To help individuals prevent certain conditions or minimise likelihood of exacerbations,The option to self-care for some conditions is the superior mode of c…	Not always cheaper to the person though...	Very important	Passive	8	Improving general wellbeing,Making healthy lifestyle choices (e.g. exercise or diet),Building self-care capacity as part of routine professional care,Preventing non-communicable diseases (e.g. type 2 diabetes or obesity),Preventing infectious diseases,Managing Infectious diseases,Improving mental health,Preventing mental illness,Managing minor illness & common conditions (e.g. headache or the com…		Agree	Agree	Neutral	Neutral	Neutral	#NULL!	Increased significantly	Increased significantly	Increased significantly	Increased significantly	Increased significantly	Increased significantly	Increased significantly	Increased slightly			Digital exclusion,Barriers caused by new digital or telephone interactions,Lack of funding,Health inequalities,Transition of services from face-to-face to other formats,Patient/client understanding of self-care,Language barriers,Individual reluctance to engage or take responsibility,Health literacy,Communication barriers due to hearing difficulties,Lack of equipment/hardware with which to communi…		#NULL!	Slightly positive	Extremely positive	No change	Extremely positive	Slightly positive	Slightly positive	Slightly positive	Strongly agree	Strongly agree	Agree	Agree	Agree
283	Important	Detractor	5	To promote health literacy,It is more convenient to the client/user		Very important	Improving general wellbeing,Making healthy lifestyle choices (e.g. exercise or diet),Building self-care capacity as part of routine professional care,Managing minor illness & common conditions (e.g. headache or the common cold),Managing prescribing, dispensing & encouraging appropriate use of medicines		No change	Improving general wellbeing,Building self-care capacity as part of routine professional care		It is empowering to the client/user		Very important	Detractor	3	Improving general wellbeing,Making healthy lifestyle choices (e.g. exercise or diet),Preventing infectious diseases,Managing minor illness & common conditions (e.g. headache or the common cold),Managing chronic long-term conditions,Managing prescribing, dispensing & encouraging appropriate use of medicines		Disagree	Disagree	Neutral	Strongly disagree	Strongly disagree	#NULL!	No change	Increased slightly	Increased significantly	No change	Increased slightly	Increased slightly	No change	Increased slightly	Increased significantly	whatsup miss information	Lack of evidence of effectiveness of self-care interventions,Difficulties in access to services & professionals,Digital exclusion,Barriers caused by new digital or telephone interactions,Lack of funding,Health inequalities,Transition of services from face-to-face to other formats,Patient/client understanding of self-care,Language barriers,Individual reluctance to engage or take responsibility,Hea…		#NULL!	Extremely negative	Slightly negative	Slightly negative		Slightly negative		No change	Agree	Agree	Agree	Neither agree nor disagree	Neither agree nor disagree
284	Very important	Detractor	6	To promote the rational use of products & services,It is empowering to the client/user,To help individuals prevent certain conditions or minimise likelihood of exacerbations		Slightly important	Improving general wellbeing,Making healthy lifestyle choices (e.g. exercise or diet),Preventing non-communicable diseases (e.g. type 2 diabetes or obesity),Preventing infectious diseases,Managing minor illness & common conditions (e.g. headache or the common cold),Managing chronic long-term conditions		Significantly more likely	Improving general wellbeing,Making healthy lifestyle choices (e.g. exercise or diet),Building self-care capacity as part of routine professional care,Preventing non-communicable diseases (e.g. type 2 diabetes or obesity),Preventing infectious diseases,Managing Infectious diseases,Improving mental health,Preventing mental illness,Managing existing mental illness,Managing minor illness & common con…		To promote of the rational use of products & services,It can help reduce pressure on scarce NHS resources,It is empowering to the client/user,To help individuals prevent certain conditions or minimise likelihood of exacerbations,The option to self-care for some conditions is the superior mode of care		Very important	Detractor	6	Making healthy lifestyle choices (e.g. exercise or diet),Preventing non-communicable diseases (e.g. type 2 diabetes or obesity),Preventing infectious diseases,Managing Infectious diseases,Improving mental health,Managing chronic long-term conditions		Agree	Agree	Agree	Disagree	Disagree	#NULL!	Increased slightly	Increased slightly	No change	Increased significantly	Increased slightly	Increased slightly	Increased slightly	Increased slightly			Digital exclusion,Barriers caused by new digital or telephone interactions,Lack of funding,Health inequalities,Patient/client understanding of self-care,Language barriers,Health literacy,Dependency on professional role,Insufficient IT skills,Time constraints,Professional understanding of alternatives to face-to-face interactions		#NULL!	Slightly positive	Slightly positive	Slightly negative	No change	Slightly negative	Slightly positive	No change	Strongly agree	Agree	Agree	Agree	Neither agree nor disagree
297	Important	Detractor	6	To promote the rational use of products & services,To promote health literacy,It is empowering to the client/user,To help individuals prevent certain conditions or minimise likelihood of exacerbations,The option to self-care for some conditions is the superior mode of care		Very important	Improving general wellbeing,Making healthy lifestyle choices (e.g. exercise or diet),Improving mental health,Preventing mental illness,Managing minor illness & common conditions (e.g. headache or the common cold),Managing chronic long-term conditions,Managing prescribing, dispensing & encouraging appropriate use of medicines		Significantly more likely	Improving general wellbeing,Making healthy lifestyle choices (e.g. exercise or diet),Building self-care capacity as part of routine professional care,Preventing non-communicable diseases (e.g. type 2 diabetes or obesity),Preventing infectious diseases,Managing Infectious diseases,Improving mental health,Preventing mental illness,Managing existing mental illness,Managing minor illness & common con…		To promote of the rational use of products & services,It can help reduce pressure on scarce NHS resources,To promote of health literacy,It is more convenient to the client/user,It is empowering to the client/user,To help individuals prevent certain conditions or minimise likelihood of exacerbations,The option to self-care for some conditions is the superior mode of care		Very important		#NULL!	Improving general wellbeing,Building self-care capacity as part of routine professional care,Improving mental health,Preventing mental illness,Managing minor illness & common conditions (e.g. headache or the common cold)		Strongly agree	Agree	Agree	Agree	Agree	#NULL!	No change		No change	Increased significantly	Increased significantly	Increased slightly	Increased slightly	Increased significantly			Digital exclusion,Barriers caused by new digital or telephone interactions,Transition of services from face-to-face to other formats,Health literacy,Lack of equipment/hardware with which to communicate,Insufficient IT skills,Lack of consistency in approach or messages amongst professionals,Professional understanding of alternatives to face-to-face interactions		#NULL!	Extremely positive	Extremely positive	Slightly positive	Extremely positive	No change	Slightly positive	Slightly positive	Agree	Agree	Agree	Agree	Agree
001	Very important	Detractor	4	To promote the rational use of products & services,To help reduce pressure on scarce NHS resources,To help me reduce my workload,To promote health literacy,It is more convenient to the client/user,It is empowering to the client/user,To help individuals prevent certain conditions or minimise likelihood of exacerbations,The option to self-care for some conditions is the superior mode of care		Very important	Improving general wellbeing,Making healthy lifestyle choices (e.g. exercise or diet),Preventing non-communicable diseases (e.g. type 2 diabetes or obesity),Preventing infectious diseases,Managing Infectious diseases,Improving mental health		Slightly more likely	Improving general wellbeing,Making healthy lifestyle choices (e.g. exercise or diet),Building self-care capacity as part of routine professional care,Preventing non-communicable diseases (e.g. type 2 diabetes or obesity),Preventing infectious diseases,Managing Infectious diseases,Improving mental health,Managing existing mental illness		To promote of the rational use of products & services,It can help reduce pressure on scarce NHS resources,To promote of health literacy,It is more convenient to the client/user,It is empowering to the client/user,To help individuals prevent certain conditions or minimise likelihood of exacerbations		Very important	Detractor	3	Improving general wellbeing,Making healthy lifestyle choices (e.g. exercise or diet),Building self-care capacity as part of routine professional care,Preventing non-communicable diseases (e.g. type 2 diabetes or obesity),Preventing infectious diseases,Managing Infectious diseases,Improving mental health,Managing chronic long-term conditions		Neutral	Disagree	Neutral	Agree	Agree	#NULL!	Increased slightly	Increased slightly	Increased slightly	Increased significantly	Increased slightly	Increased slightly	No change	Increased slightly			Lack of appropriate information to share with people,Difficulties in access to services & professionals,Health inequalities,Patient/client understanding of self-care,Health literacy,Dependency on professional role,Professional understanding of self-care,Time constraints,Interprofessional communication		#NULL!	Slightly positive	No change	No change	Slightly positive	No change	Slightly positive	Extremely positive	Strongly agree	Strongly agree	Agree	Agree	Agree
002	Very important	Detractor	5	To promote the rational use of products & services,To promote health literacy,It is empowering to the client/user,To help individuals prevent certain conditions or minimise likelihood of exacerbations,The option to self-care for some conditions is the superior mode of care,Other (please specify)	prevention and maintenance of holistic health is my main reason	Very important	Improving general wellbeing,Making healthy lifestyle choices (e.g. exercise or diet),Building self-care capacity as part of routine professional care,Improving mental health,Preventing mental illness,Managing existing mental illness,Managing minor illness & common conditions (e.g. headache or the common cold),Other (please specify)	maintenance of health	Significantly more likely	Improving general wellbeing,Making healthy lifestyle choices (e.g. exercise or diet),Building self-care capacity as part of routine professional care,Preventing non-communicable diseases (e.g. type 2 diabetes or obesity),Preventing infectious diseases,Managing Infectious diseases,Improving mental health,Preventing mental illness,Managing existing mental illness,Managing minor illness & common con…		To promote of the rational use of products & services,It can help reduce pressure on scarce NHS resources,To help me reduce my workload,To promote of health literacy,It is more convenient to the client/user,It is empowering to the client/user,To help individuals prevent certain conditions or minimise likelihood of exacerbations,The option to self-care for some conditions is the superior mode of c…		Very important	Detractor	2	Improving general wellbeing,Making healthy lifestyle choices (e.g. exercise or diet),Building self-care capacity as part of routine professional care,Preventing infectious diseases,Managing Infectious diseases,Improving mental health,Preventing mental illness,Other (please specify)	Recovering from covid	Strongly disagree	Disagree	Strongly disagree	Disagree	Strongly disagree	#NULL!	Increased significantly	Increased significantly	Increased significantly	Increased significantly	Increased significantly	Increased significantly	Reduced significantly	No change			Lack of funding,Other (please specify)	Lack of access to services and third sector organisations and activities in a timely way	#NULL!	Slightly negative	No change	Extremely negative	Extremely positive	Extremely negative	Extremely negative	Extremely negative	Strongly agree	Strongly agree	Strongly agree	Strongly agree	Disagree
030	Very important	Passive	7	It is empowering to the client/user		Very important	Preventing infectious diseases		Significantly more likely	Preventing infectious diseases		It is empowering to the client/user		Very important	Passive	7	Building self-care capacity as part of routine professional care,Preventing infectious diseases		Agree	Neutral		Agree	Agree	#NULL!	Reduced significantly	Increased significantly	Increased slightly	Increased slightly	Increased slightly	Increased significantly	Increased significantly	No change			Digital exclusion,Barriers caused by new digital or telephone interactions,Transition of services from face-to-face to other formats,Lack of equipment/hardware with which to communicate,Professional understanding of alternatives to face-to-face interactions		#NULL!	Slightly positive	Slightly positive	Slightly positive	Slightly positive	Extremely positive	Extremely positive	No change	Agree	Agree	Agree	Agree	Agree
033	Very important	Detractor	4	To help individuals prevent certain conditions or minimise likelihood of exacerbations		Very important	Making healthy lifestyle choices (e.g. exercise or diet),Managing chronic long-term conditions		Significantly more likely	Making healthy lifestyle choices (e.g. exercise or diet),Building self-care capacity as part of routine professional care,Preventing infectious diseases		It can help reduce pressure on scarce NHS resources,To help individuals prevent certain conditions or minimise likelihood of exacerbations		Very important	Detractor	5	Improving general wellbeing,Making healthy lifestyle choices (e.g. exercise or diet),Managing chronic long-term conditions		Agree	Disagree	Disagree	Disagree	Strongly disagree	#NULL!	No change	Increased significantly	Increased slightly	Increased slightly		No change	Increased significantly	Increased significantly			Lack of evidence of effectiveness of self-care interventions,Lack of appropriate information to share with people,Lack of funding,Health inequalities,Transition of services from face-to-face to other formats,Patient/client understanding of self-care,Individual reluctance to engage or take responsibility,Dependency on professional role,Insufficient IT skills,Time constraints,Professional resistanc…		#NULL!	Slightly positive	No change	Slightly negative	No change	No change	Slightly positive	Slightly positive	Agree	Strongly agree	Strongly agree	Agree	Agree
073	Very important	Detractor	6	To promote health literacy,It is empowering to the client/user,To help individuals prevent certain conditions or minimise likelihood of exacerbations		Very important	Improving general wellbeing,Making healthy lifestyle choices (e.g. exercise or diet),Building self-care capacity as part of routine professional care,Preventing non-communicable diseases (e.g. type 2 diabetes or obesity),Preventing infectious diseases,Managing Infectious diseases,Improving mental health,Preventing mental illness,Managing existing mental illness,Managing minor illness & common con…		No change	Other (please specify)	the same	Other (please specify)	no change from pre pandemic. i always encourage self care where applicable	Very important	Passive	8			Strongly agree	Strongly agree	Agree	Strongly agree	Strongly agree	#NULL!	Increased significantly	Increased significantly	Increased slightly	Increased significantly	Increased significantly	Increased slightly	Increased slightly	Increased significantly			Health inequalities		#NULL!
102	Very important	Passive	8	To promote the rational use of products & services,To help reduce pressure on scarce NHS resources,To promote health literacy,It is empowering to the client/user,To help individuals prevent certain conditions or minimise likelihood of exacerbations		Very important	Improving general wellbeing,Making healthy lifestyle choices (e.g. exercise or diet),Building self-care capacity as part of routine professional care,Preventing non-communicable diseases (e.g. type 2 diabetes or obesity),Preventing infectious diseases,Improving mental health,Managing existing mental illness,Managing minor illness & common conditions (e.g. headache or the common cold)		Significantly more likely	Improving general wellbeing,Making healthy lifestyle choices (e.g. exercise or diet),Building self-care capacity as part of routine professional care,Preventing non-communicable diseases (e.g. type 2 diabetes or obesity),Preventing infectious diseases,Managing Infectious diseases,Managing existing mental illness,Managing minor illness & common conditions (e.g. headache or the common cold),Managin…		To promote of the rational use of products & services,It can help reduce pressure on scarce NHS resources,To promote of health literacy,It is empowering to the client/user,To help individuals prevent certain conditions or minimise likelihood of exacerbations		Very important	Passive	8	Improving general wellbeing,Making healthy lifestyle choices (e.g. exercise or diet),Building self-care capacity as part of routine professional care,Preventing non-communicable diseases (e.g. type 2 diabetes or obesity),Preventing infectious diseases,Improving mental health,Managing minor illness & common conditions (e.g. headache or the common cold)		Neutral	Neutral	Neutral	Neutral	Neutral	#NULL!	Increased slightly	Increased slightly		Increased slightly	Increased slightly	Increased slightly	Increased slightly	Increased slightly			Lack of evidence of effectiveness of self-care interventions,Lack of appropriate information to share with people,Difficulties in access to services & professionals,Digital exclusion,Barriers caused by new digital or telephone interactions,Lack of funding,Health inequalities,Transition of services from face-to-face to other formats,Patient/client understanding of self-care,Language barriers,Indiv…		#NULL!	Extremely positive	Extremely positive	Slightly positive	Slightly positive	Slightly positive	Slightly positive	Slightly positive	Agree	Agree	Agree	Neither agree nor disagree	Neither agree nor disagree
114	Very important	Detractor	5	To promote the rational use of products & services,To help individuals prevent certain conditions or minimise likelihood of exacerbations		Very important	Improving general wellbeing,Making healthy lifestyle choices (e.g. exercise or diet),Building self-care capacity as part of routine professional care,Preventing non-communicable diseases (e.g. type 2 diabetes or obesity),Preventing infectious diseases,Managing minor illness & common conditions (e.g. headache or the common cold),Managing prescribing, dispensing & encouraging appropriate use of med…		Significantly more likely	Managing prescribing, dispensing & encouraging appropriate use of medicines		To promote of the rational use of products & services,It can help reduce pressure on scarce NHS resources,To promote of health literacy,It is empowering to the client/user,To help individuals prevent certain conditions or minimise likelihood of exacerbations		Very important	Promoter	9	Improving general wellbeing,Making healthy lifestyle choices (e.g. exercise or diet)		Agree	Agree	Agree	Agree	Agree	#NULL!	No change	Increased slightly	Increased slightly	Increased slightly	No change	No change	No change	Increased slightly			Difficulties in access to services & professionals,Digital exclusion,Barriers caused by new digital or telephone interactions,Transition of services from face-to-face to other formats,Language barriers,Individual reluctance to engage or take responsibility,Communication barriers due to hearing difficulties,Lack of equipment/hardware with which to communicate,Insufficient IT skills,Time constraint…		#NULL!	No change	No change	Slightly negative	No change	No change	No change	No change	Strongly agree	Strongly agree	Agree	Agree	Strongly agree
120	Neutral	Detractor	3	To promote the rational use of products & services,To help reduce pressure on scarce NHS resources,It is empowering to the client/user		Slightly important	Improving general wellbeing,Improving mental health		Significantly more likely	Improving general wellbeing,Making healthy lifestyle choices (e.g. exercise or diet),Building self-care capacity as part of routine professional care,Improving mental health,Managing minor illness & common conditions (e.g. headache or the common cold),Managing chronic long-term conditions,Managing prescribing, dispensing & encouraging appropriate use of medicines		It can help reduce pressure on scarce NHS resources,To help me reduce my workload,It is more convenient to the client/user,It is empowering to the client/user,To help individuals prevent certain conditions or minimise likelihood of exacerbations		Very important	Passive	8	Improving general wellbeing,Making healthy lifestyle choices (e.g. exercise or diet),Improving mental health,Managing existing mental illness,Managing minor illness & common conditions (e.g. headache or the common cold)		Agree	Disagree	Agree	Agree	Agree	#NULL!	Increased slightly	Increased significantly	Increased significantly	Increased significantly	Increased significantly	Increased significantly	Increased significantly	Increased significantly			Difficulties in access to services & professionals,Digital exclusion,Barriers caused by new digital or telephone interactions,Lack of funding,Patient/client understanding of self-care,Language barriers,Individual reluctance to engage or take responsibility,Dependency on professional role,Lack of equipment/hardware with which to communicate,Insufficient IT skills,Time constraints,Lack of IT traini…		#NULL!	Slightly negative	Slightly negative	Extremely negative	Slightly positive	Slightly negative	No change	Extremely negative	Agree	Strongly agree	Agree	Agree	Disagree
139	Important	Detractor	5	To promote the rational use of products & services,To help reduce pressure on scarce NHS resources,To promote health literacy,It is more convenient to the client/user,It is empowering to the client/user,To help individuals prevent certain conditions or minimise likelihood of exacerbations,The option to self-care for some conditions is the superior mode of care		Very important	Improving general wellbeing,Making healthy lifestyle choices (e.g. exercise or diet),Building self-care capacity as part of routine professional care,Preventing infectious diseases,Managing Infectious diseases,Managing minor illness & common conditions (e.g. headache or the common cold),Managing chronic long-term conditions,Managing prescribing, dispensing & encouraging appropriate use of medicin…		Significantly more likely	Improving general wellbeing,Making healthy lifestyle choices (e.g. exercise or diet),Building self-care capacity as part of routine professional care,Preventing non-communicable diseases (e.g. type 2 diabetes or obesity),Preventing infectious diseases,Managing Infectious diseases,Managing minor illness & common conditions (e.g. headache or the common cold),Managing chronic long-term conditions,Ma…		To promote of the rational use of products & services,It can help reduce pressure on scarce NHS resources,To help me reduce my workload,To promote of health literacy,It is more convenient to the client/user,It is empowering to the client/user,To help individuals prevent certain conditions or minimise likelihood of exacerbations,The option to self-care for some conditions is the superior mode of c…		Very important	Promoter	10	Improving general wellbeing,Making healthy lifestyle choices (e.g. exercise or diet),Building self-care capacity as part of routine professional care,Preventing non-communicable diseases (e.g. type 2 diabetes or obesity),Preventing infectious diseases,Managing Infectious diseases,Managing minor illness & common conditions (e.g. headache or the common cold),Managing chronic long-term conditions,Ma…		Strongly agree	Disagree	Disagree	Neutral	Disagree	#NULL!	Increased significantly	Increased significantly	Increased significantly	Increased significantly	Increased significantly	Increased significantly	Increased significantly	Increased significantly			Lack of appropriate information to share with people,Difficulties in access to services & professionals,Digital exclusion,Barriers caused by new digital or telephone interactions,Health inequalities,Transition of services from face-to-face to other formats,Patient/client understanding of self-care,Language barriers,Individual reluctance to engage or take responsibility,Health literacy,Dependency …		#NULL!	Slightly positive	Slightly positive	Slightly negative	Extremely positive	Extremely positive	Extremely positive	No change	Agree	Agree	Agree	Agree	Strongly agree
163	Important	Detractor	6	To help reduce pressure on scarce NHS resources,It is empowering to the client/user		Slightly important	Preventing infectious diseases,Improving mental health,Managing existing mental illness,Managing minor illness & common conditions (e.g. headache or the common cold)		No change	Improving general wellbeing,Making healthy lifestyle choices (e.g. exercise or diet),Preventing infectious diseases,Improving mental health		To promote of the rational use of products & services,It can help reduce pressure on scarce NHS resources,To help me reduce my workload		Important	Detractor	6	Improving general wellbeing,Preventing infectious diseases,Managing Infectious diseases,Improving mental health,Managing minor illness & common conditions (e.g. headache or the common cold),Managing prescribing, dispensing & encouraging appropriate use of medicines		Agree	Agree	Agree	Neutral	Agree	#NULL!	Increased slightly	No change	Increased slightly	Reduced slightly	Increased slightly	Increased slightly	No change	No change			Difficulties in access to services & professionals,Transition of services from face-to-face to other formats,Patient/client understanding of self-care,Health literacy,Time constraints,Interprofessional communication		#NULL!	Slightly positive	No change	No change	No change	Slightly positive	Slightly positive	Slightly negative	Agree	Agree	Agree	Agree	Neither agree nor disagree
023	Very important	Detractor	5	It is more convenient to the client/user,It is empowering to the client/user,To help individuals prevent certain conditions or minimise likelihood of exacerbations		Very important	Improving general wellbeing,Making healthy lifestyle choices (e.g. exercise or diet)		Significantly more likely	Improving general wellbeing,Improving mental health,Managing existing mental illness		To promote of health literacy,It is more convenient to the client/user,It is empowering to the client/user,To help individuals prevent certain conditions or minimise likelihood of exacerbations		Important	Detractor	4	Improving general wellbeing,Making healthy lifestyle choices (e.g. exercise or diet)		Agree	Disagree	Disagree	Strongly disagree	Strongly disagree	#NULL!	No change	No change	Increased significantly	Increased significantly	Increased significantly	No change	No change	No change			Lack of appropriate information to share with people,Difficulties in access to services & professionals,Digital exclusion,Barriers caused by new digital or telephone interactions,Health inequalities,Transition of services from face-to-face to other formats,Patient/client understanding of self-care,Health literacy,Communication barriers due to hearing difficulties,Lack of equipment/hardware with w…		#NULL!	Slightly positive	Slightly positive	Slightly positive	Slightly positive	Slightly positive	Slightly positive	Slightly positive	Agree	Agree	Agree	Agree	Agree
228	Very important	Passive	7	To promote the rational use of products & services,To help reduce pressure on scarce NHS resources,To help me reduce my workload,To promote health literacy,It is empowering to the client/user,To help individuals prevent certain conditions or minimise likelihood of exacerbations,The option to self-care for some conditions is the superior mode of care		Very important	Improving general wellbeing,Making healthy lifestyle choices (e.g. exercise or diet),Building self-care capacity as part of routine professional care,Preventing non-communicable diseases (e.g. type 2 diabetes or obesity),Preventing infectious diseases,Managing Infectious diseases,Improving mental health,Managing existing mental illness,Managing minor illness & common conditions (e.g. headache or …		Significantly more likely	Improving general wellbeing,Making healthy lifestyle choices (e.g. exercise or diet),Building self-care capacity as part of routine professional care,Preventing non-communicable diseases (e.g. type 2 diabetes or obesity),Preventing infectious diseases,Managing Infectious diseases,Improving mental health,Managing existing mental illness,Managing minor illness & common conditions (e.g. headache or …		To promote of the rational use of products & services,It can help reduce pressure on scarce NHS resources,To promote of health literacy,It is empowering to the client/user,To help individuals prevent certain conditions or minimise likelihood of exacerbations,The option to self-care for some conditions is the superior mode of care		Very important	Passive	8	Improving general wellbeing,Making healthy lifestyle choices (e.g. exercise or diet),Building self-care capacity as part of routine professional care,Preventing non-communicable diseases (e.g. type 2 diabetes or obesity),Preventing infectious diseases,Managing Infectious diseases,Improving mental health,Managing existing mental illness,Managing minor illness & common conditions (e.g. headache or …		Agree	Agree	Neutral	Disagree	Disagree	#NULL!	Increased significantly	Increased significantly	Increased significantly	Increased significantly	Increased significantly	Increased significantly	Increased significantly	Increased significantly			Lack of appropriate information to share with people,Difficulties in access to services & professionals,Barriers caused by new digital or telephone interactions,Lack of funding,Health inequalities,Transition of services from face-to-face to other formats,Patient/client understanding of self-care,Language barriers,Health literacy,Lack of equipment/hardware with which to communicate,Time constraint…		#NULL!	Extremely positive	Extremely positive	Extremely positive	No change	No change	No change	No change	Strongly agree	Strongly agree	Agree	Agree	Neither agree nor disagree
245	Important	Detractor	5	To promote the rational use of products & services,To help reduce pressure on scarce NHS resources,It is empowering to the client/user,To help individuals prevent certain conditions or minimise likelihood of exacerbations,The option to self-care for some conditions is the superior mode of care		Very important	Preventing infectious diseases		Significantly more likely	Improving general wellbeing,Making healthy lifestyle choices (e.g. exercise or diet),Building self-care capacity as part of routine professional care,Preventing non-communicable diseases (e.g. type 2 diabetes or obesity),Preventing infectious diseases,Improving mental health,Preventing mental illness,Managing existing mental illness,Managing minor illness & common conditions (e.g. headache or the…		To promote of the rational use of products & services,It can help reduce pressure on scarce NHS resources,It is empowering to the client/user,To help individuals prevent certain conditions or minimise likelihood of exacerbations,The option to self-care for some conditions is the superior mode of care		Very important	Detractor	6	Improving general wellbeing,Preventing infectious diseases		Agree	Disagree	Disagree	Disagree	Neutral	#NULL!	Increased significantly	Increased significantly	Increased slightly	Increased significantly	Increased significantly	Increased significantly	Increased slightly	No change			Difficulties in access to services & professionals,Lack of funding,Health inequalities,Transition of services from face-to-face to other formats,Patient/client understanding of self-care,Individual reluctance to engage or take responsibility,Dependency on professional role,Time constraints		#NULL!	Slightly negative	Slightly positive	Slightly positive	Slightly positive	Slightly positive	No change	No change	Agree	Agree		Neither agree nor disagree	Agree
097	Very important	Detractor	4	To help reduce pressure on scarce NHS resources,To promote health literacy,It is empowering to the client/user,To help individuals prevent certain conditions or minimise likelihood of exacerbations		Slightly important	Improving general wellbeing,Making healthy lifestyle choices (e.g. exercise or diet),Improving mental health		Significantly more likely	Improving general wellbeing,Making healthy lifestyle choices (e.g. exercise or diet),Building self-care capacity as part of routine professional care,Improving mental health,Managing minor illness & common conditions (e.g. headache or the common cold)		It can help reduce pressure on scarce NHS resources,To promote of health literacy,It is empowering to the client/user,To help individuals prevent certain conditions or minimise likelihood of exacerbations		Very important	Detractor	6	None of the above		Agree	Neutral	Neutral	Neutral	Strongly agree	#NULL!	No change	Increased slightly	Increased slightly	Increased slightly	Increased slightly	No change	No change	Increased slightly			Difficulties in access to services & professionals,Digital exclusion,Barriers caused by new digital or telephone interactions,Lack of funding,Health inequalities,Transition of services from face-to-face to other formats,Patient/client understanding of self-care,Health literacy,Dependency on professional role,Lack of equipment/hardware with which to communicate,Insufficient IT skills,Time constrai…		#NULL!	Slightly positive	Slightly positive	Slightly negative	No change	No change	No change	Extremely negative	Agree	Agree	Agree	Neither agree nor disagree	Disagree
117	Very important	Detractor	5	To promote the rational use of products & services,To help reduce pressure on scarce NHS resources,To promote health literacy,It is empowering to the client/user,To help individuals prevent certain conditions or minimise likelihood of exacerbations,The option to self-care for some conditions is the superior mode of care		Very important	Improving general wellbeing,Making healthy lifestyle choices (e.g. exercise or diet),Building self-care capacity as part of routine professional care,Preventing non-communicable diseases (e.g. type 2 diabetes or obesity),Preventing infectious diseases		Slightly less likely	Improving general wellbeing		To help individuals prevent certain conditions or minimise likelihood of exacerbations		Very important	Detractor	3	Improving general wellbeing,Preventing non-communicable diseases (e.g. type 2 diabetes or obesity)		Disagree	Disagree	Neutral	Disagree	Disagree	#NULL!	Increased significantly	Increased significantly	Increased significantly	Increased significantly	Increased significantly	Increased significantly	Increased significantly	Increased significantly			Lack of appropriate information to share with people,Difficulties in access to services & professionals,Digital exclusion,Health inequalities,Transition of services from face-to-face to other formats,Patient/client understanding of self-care,Individual reluctance to engage or take responsibility,Health literacy,Communication barriers due to hearing difficulties,Lack of equipment/hardware with whi…		#NULL!	Slightly negative	No change	No change	Slightly negative	Slightly positive	Slightly positive	Slightly positive	Neither agree nor disagree	Agree	Disagree	Disagree	Disagree
121	Very important	Passive	7	To promote the rational use of products & services,To help reduce pressure on scarce NHS resources,It is empowering to the client/user,To help individuals prevent certain conditions or minimise likelihood of exacerbations		Slightly important	Improving general wellbeing,Making healthy lifestyle choices (e.g. exercise or diet),Preventing infectious diseases,Improving mental health,Managing minor illness & common conditions (e.g. headache or the common cold),Managing prescribing, dispensing & encouraging appropriate use of medicines		Slightly more likely	Improving general wellbeing,Making healthy lifestyle choices (e.g. exercise or diet),Building self-care capacity as part of routine professional care,Preventing non-communicable diseases (e.g. type 2 diabetes or obesity),Preventing infectious diseases,Managing Infectious diseases,Improving mental health,Preventing mental illness,Managing existing mental illness,Managing minor illness & common con…		To promote of the rational use of products & services,It can help reduce pressure on scarce NHS resources,It is more convenient to the client/user,To help individuals prevent certain conditions or minimise likelihood of exacerbations,The option to self-care for some conditions is the superior mode of care		Very important	Passive	7	Improving general wellbeing,Making healthy lifestyle choices (e.g. exercise or diet),Preventing infectious diseases,Improving mental health,Managing minor illness & common conditions (e.g. headache or the common cold)		Agree	Agree	Agree	Disagree	Neutral	#NULL!	No change	No change	Increased slightly	Increased slightly	Increased significantly	Increased slightly	Increased slightly	Increased slightly			Digital exclusion,Barriers caused by new digital or telephone interactions,Lack of funding,Health inequalities,Transition of services from face-to-face to other formats,Language barriers,Individual reluctance to engage or take responsibility,Health literacy,Dependency on professional role,Communication barriers due to hearing difficulties,Lack of equipment/hardware with which to communicate,Insuf…		#NULL!	No change	Slightly positive	Slightly positive	Slightly negative	No change	Slightly positive	No change	Neither agree nor disagree	Strongly agree	Agree	Neither agree nor disagree	Agree
134	Important	Detractor	4	To promote health literacy,It is empowering to the client/user		Very important	Making healthy lifestyle choices (e.g. exercise or diet),Managing minor illness & common conditions (e.g. headache or the common cold)		Significantly more likely	Making healthy lifestyle choices (e.g. exercise or diet),Managing minor illness & common conditions (e.g. headache or the common cold)		It can help reduce pressure on scarce NHS resources,To promote of health literacy		Very important	Passive	8	Making healthy lifestyle choices (e.g. exercise or diet)		Neutral	Neutral	Disagree	Neutral	Disagree	#NULL!	Increased significantly	Increased significantly	Increased significantly	Increased significantly	Increased slightly	Increased significantly	Increased significantly	Increased significantly			Lack of appropriate information to share with people,Difficulties in access to services & professionals,Digital exclusion,Transition of services from face-to-face to other formats,Patient/client understanding of self-care,Individual reluctance to engage or take responsibility,Dependency on professional role,Professional understanding of self-care,Lack of consistency in approach or messages amongs…		#NULL!	Slightly positive	Slightly positive	Slightly negative	Slightly negative	Slightly negative	Slightly positive	Slightly negative	Agree	Agree	Agree	Agree	Agree
136	Important	Detractor	6	To promote the rational use of products & services,To help reduce pressure on scarce NHS resources,It is more convenient to the client/user,It is empowering to the client/user,The option to self-care for some conditions is the superior mode of care		Slightly unimportant	Managing minor illness & common conditions (e.g. headache or the common cold),Managing chronic long-term conditions		Slightly more likely	Improving general wellbeing,Making healthy lifestyle choices (e.g. exercise or diet),Building self-care capacity as part of routine professional care,Improving mental health,Managing existing mental illness,Managing minor illness & common conditions (e.g. headache or the common cold),Managing chronic long-term conditions,Managing cancer care,Managing prescribing, dispensing & encouraging appropri…		To promote of the rational use of products & services,It can help reduce pressure on scarce NHS resources,To promote of health literacy,It is more convenient to the client/user,It is empowering to the client/user,To help individuals prevent certain conditions or minimise likelihood of exacerbations,The option to self-care for some conditions is the superior mode of care		Very important	Passive	7	None of the above		Agree	Neutral	Neutral	Neutral	Neutral	#NULL!	No change	No change	Increased significantly	Increased significantly	No change	No change	No change	No change	No change		Lack of evidence of effectiveness of self-care interventions,Lack of appropriate information to share with people,Difficulties in access to services & professionals,Digital exclusion,Barriers caused by new digital or telephone interactions,Lack of funding,Health inequalities,Transition of services from face-to-face to other formats,Patient/client understanding of self-care,Individual reluctance t…		#NULL!	Slightly positive	Slightly positive	No change	No change	No change	Slightly positive	No change	Agree	Agree	Agree	Agree	Agree
209	Important	Detractor	5	To promote the rational use of products & services,To promote health literacy,It is empowering to the client/user,To help individuals prevent certain conditions or minimise likelihood of exacerbations		Very important	Improving general wellbeing,Making healthy lifestyle choices (e.g. exercise or diet),Preventing non-communicable diseases (e.g. type 2 diabetes or obesity),Managing minor illness & common conditions (e.g. headache or the common cold),Managing prescribing, dispensing & encouraging appropriate use of medicines		Significantly more likely	Improving general wellbeing,Making healthy lifestyle choices (e.g. exercise or diet),Building self-care capacity as part of routine professional care,Preventing non-communicable diseases (e.g. type 2 diabetes or obesity),Managing existing mental illness,Managing minor illness & common conditions (e.g. headache or the common cold),Managing prescribing, dispensing & encouraging appropriate use of m…		To promote of the rational use of products & services,It can help reduce pressure on scarce NHS resources,To promote of health literacy,It is more convenient to the client/user,It is empowering to the client/user,To help individuals prevent certain conditions or minimise likelihood of exacerbations		Very important	Passive	7	Building self-care capacity as part of routine professional care		Strongly agree	Neutral	Agree	Agree	Agree	#NULL!	No change	Increased slightly	No change	Increased slightly	Increased slightly	No change	No change	Increased slightly			Lack of evidence of effectiveness of self-care interventions,Difficulties in access to services & professionals,Digital exclusion,Barriers caused by new digital or telephone interactions,Transition of services from face-to-face to other formats,Health literacy,Insufficient IT skills		#NULL!	Slightly positive	Slightly positive	Slightly positive	Slightly positive	Slightly positive	Slightly positive	Slightly positive	Strongly agree	Strongly agree	Agree	Agree	Neither agree nor disagree
237	Very important	Detractor	4	To promote the rational use of products & services,To help reduce pressure on scarce NHS resources,To help me reduce my workload,To promote health literacy,It is more convenient to the client/user,It is empowering to the client/user,To help individuals prevent certain conditions or minimise likelihood of exacerbations,The option to self-care for some conditions is the superior mode of care		Very important	Making healthy lifestyle choices (e.g. exercise or diet),Preventing non-communicable diseases (e.g. type 2 diabetes or obesity),Managing minor illness & common conditions (e.g. headache or the common cold)		Significantly more likely	Making healthy lifestyle choices (e.g. exercise or diet)		It can help reduce pressure on scarce NHS resources,To help me reduce my workload		Very important	Detractor	5	Making healthy lifestyle choices (e.g. exercise or diet)		Strongly agree	Neutral	Disagree	Agree	Agree	#NULL!	No change	Increased significantly	Increased significantly	Increased significantly	Increased significantly	Increased significantly	Reduced slightly	Increased significantly			Digital exclusion,Health inequalities,Patient/client understanding of self-care,Individual reluctance to engage or take responsibility,Professional understanding of self-care,Professional resistance to sharing responsibility,Lack of consistency in approach or messages amongst professionals,Professional understanding of alternatives to face-to-face interactions		#NULL!	Slightly positive	No change	No change	Slightly negative	No change	No change	Slightly negative	Neither agree nor disagree	Strongly agree	Agree	Agree	Neither agree nor disagree
281	Very important	Detractor	5	To promote health literacy,It is empowering to the client/user		Very important	Improving general wellbeing,Making healthy lifestyle choices (e.g. exercise or diet),Building self-care capacity as part of routine professional care,Managing minor illness & common conditions (e.g. headache or the common cold),Managing chronic long-term conditions,Other (please specify)	improving the health of a schizophrenic English culture and pathogenic economy. What is the most common vector in the present world? Money - it makes our society pursue the wrong goals.	Slightly more likely	Improving general wellbeing,Making healthy lifestyle choices (e.g. exercise or diet),Building self-care capacity as part of routine professional care,Preventing non-communicable diseases (e.g. type 2 diabetes or obesity),Managing existing mental illness,Managing chronic long-term conditions		To promote of health literacy,It is empowering to the client/user,To help individuals prevent certain conditions or minimise likelihood of exacerbations,The option to self-care for some conditions is the superior mode of care		Very important	Passive	8	Making healthy lifestyle choices (e.g. exercise or diet),Building self-care capacity as part of routine professional care,Improving mental health,Managing minor illness & common conditions (e.g. headache or the common cold)		Agree	Agree	Disagree	Disagree	Disagree	#NULL!	No change	Increased slightly	Increased slightly	Increased slightly	No change	No change	Increased slightly	No change	No change		Lack of appropriate information to share with people,Difficulties in access to services & professionals,Digital exclusion,Patient/client understanding of self-care,Health literacy,Professional understanding of self-care,Professional resistance to sharing responsibility,Interprofessional communication,Professional understanding of alternatives to face-to-face interactions,Other (please specify)	the culture of consumerism, I want monism	#NULL!	Extremely positive	Extremely positive	Extremely positive	Slightly positive	Extremely positive	Slightly positive	Slightly positive	Strongly agree	Strongly agree	Agree	Agree	Neither agree nor disagree
286	Very important	Detractor	3	It is empowering to the client/user,To help individuals prevent certain conditions or minimise likelihood of exacerbations,The option to self-care for some conditions is the superior mode of care		Slightly important	Making healthy lifestyle choices (e.g. exercise or diet),Preventing infectious diseases,Managing minor illness & common conditions (e.g. headache or the common cold)		Slightly more likely	Improving general wellbeing,Making healthy lifestyle choices (e.g. exercise or diet),Building self-care capacity as part of routine professional care,Preventing non-communicable diseases (e.g. type 2 diabetes or obesity),Preventing infectious diseases,Improving mental health,Preventing mental illness,Managing existing mental illness,Managing minor illness & common conditions (e.g. headache or the…		It can help reduce pressure on scarce NHS resources,It is empowering to the client/user,To help individuals prevent certain conditions or minimise likelihood of exacerbations,The option to self-care for some conditions is the superior mode of care		Very important	Detractor	2	Improving general wellbeing,Making healthy lifestyle choices (e.g. exercise or diet),Building self-care capacity as part of routine professional care,Preventing infectious diseases,Improving mental health,Preventing mental illness,Managing minor illness & common conditions (e.g. headache or the common cold)		Agree	Disagree	Disagree	Strongly disagree	Strongly disagree	#NULL!	Increased significantly	No change	No change	Increased significantly	No change	Increased slightly	Increased slightly	Increased slightly			Lack of appropriate information to share with people,Difficulties in access to services & professionals,Digital exclusion,Barriers caused by new digital or telephone interactions,Transition of services from face-to-face to other formats,Patient/client understanding of self-care,Language barriers,Health literacy,Lack of equipment/hardware with which to communicate,Insufficient IT skills,Profession…	poor IT infrastructure and underfunded IT support	#NULL!	Slightly positive	Slightly positive	Slightly negative	Slightly negative	Slightly positive	Slightly positive	Slightly positive	Neither agree nor disagree	Agree	Neither agree nor disagree	Neither agree nor disagree	Neither agree nor disagree
003	Very important	Detractor	6	To promote the rational use of products & services,To help reduce pressure on scarce NHS resources,To promote health literacy,It is more convenient to the client/user,It is empowering to the client/user		Very important	Making healthy lifestyle choices (e.g. exercise or diet),Preventing non-communicable diseases (e.g. type 2 diabetes or obesity),Preventing infectious diseases,Managing minor illness & common conditions (e.g. headache or the common cold),Managing chronic long-term conditions		Significantly more likely	Improving general wellbeing,Making healthy lifestyle choices (e.g. exercise or diet),Preventing non-communicable diseases (e.g. type 2 diabetes or obesity),Preventing infectious diseases,Preventing mental illness,Managing minor illness & common conditions (e.g. headache or the common cold),Managing chronic long-term conditions,Managing prescribing, dispensing & encouraging appropriate use of medi…		To promote of the rational use of products & services,It can help reduce pressure on scarce NHS resources,To promote of health literacy,It is more convenient to the client/user,To help individuals prevent certain conditions or minimise likelihood of exacerbations		Very important	Detractor	6	Improving general wellbeing,Making healthy lifestyle choices (e.g. exercise or diet),Preventing non-communicable diseases (e.g. type 2 diabetes or obesity),Preventing infectious diseases,Managing minor illness & common conditions (e.g. headache or the common cold),Managing chronic long-term conditions		Agree	Neutral	Neutral	Disagree	Disagree	#NULL!	Increased significantly	Increased significantly	Increased slightly	Increased significantly	Increased slightly	Increased slightly	No change	Increased slightly			Difficulties in access to services & professionals,Digital exclusion,Health inequalities,Transition of services from face-to-face to other formats,Individual reluctance to engage or take responsibility,Health literacy,Dependency on professional role,Insufficient IT skills,Professional understanding of self-care,Lack of IT training,Lack of consistency in approach or messages amongst professionals,…		#NULL!	Slightly positive	No change	Slightly positive	Slightly positive		Slightly positive	Slightly positive	Agree	Neither agree nor disagree	Neither agree nor disagree	Neither agree nor disagree	Agree
005	Very important	Detractor	5	It is empowering to the client/user,To help individuals prevent certain conditions or minimise likelihood of exacerbations		Very important	Improving general wellbeing,Making healthy lifestyle choices (e.g. exercise or diet),Improving mental health,Managing minor illness & common conditions (e.g. headache or the common cold)		Slightly more likely	Improving general wellbeing,Making healthy lifestyle choices (e.g. exercise or diet),Building self-care capacity as part of routine professional care,Preventing non-communicable diseases (e.g. type 2 diabetes or obesity),Preventing infectious diseases,Managing existing mental illness,Managing chronic long-term conditions		It can help reduce pressure on scarce NHS resources,It is more convenient to the client/user,It is empowering to the client/user,To help individuals prevent certain conditions or minimise likelihood of exacerbations		Very important	Passive	7	Improving general wellbeing,Making healthy lifestyle choices (e.g. exercise or diet),Preventing non-communicable diseases (e.g. type 2 diabetes or obesity),Managing chronic long-term conditions		Agree	Neutral	Neutral	Agree	Agree	#NULL!	Increased slightly	Increased significantly	No change	Increased significantly	Increased slightly	Increased slightly	Increased slightly	Increased slightly	Increased slightly		Difficulties in access to services & professionals,Digital exclusion,Barriers caused by new digital or telephone interactions,Health inequalities,Transition of services from face-to-face to other formats,Patient/client understanding of self-care,Language barriers,Individual reluctance to engage or take responsibility,Insufficient IT skills,Time constraints,Lack of IT training		#NULL!	Slightly negative	Slightly positive	Slightly positive	No change	No change	Slightly positive	Slightly positive	Neither agree nor disagree	Agree	Neither agree nor disagree	Neither agree nor disagree	Neither agree nor disagree
007	Important	Detractor	5	To promote the rational use of products & services,To help reduce pressure on scarce NHS resources,To help individuals prevent certain conditions or minimise likelihood of exacerbations,The option to self-care for some conditions is the superior mode of care		Very important	Making healthy lifestyle choices (e.g. exercise or diet),Managing minor illness & common conditions (e.g. headache or the common cold)		Significantly more likely	Improving general wellbeing,Making healthy lifestyle choices (e.g. exercise or diet),Building self-care capacity as part of routine professional care,Preventing infectious diseases,Improving mental health,Managing existing mental illness,Managing minor illness & common conditions (e.g. headache or the common cold),Managing chronic long-term conditions,Managing prescribing, dispensing & encouragin…		To promote of the rational use of products & services,It can help reduce pressure on scarce NHS resources,To promote of health literacy,It is empowering to the client/user,To help individuals prevent certain conditions or minimise likelihood of exacerbations,The option to self-care for some conditions is the superior mode of care		Very important	Detractor	6	Improving general wellbeing,Making healthy lifestyle choices (e.g. exercise or diet),Managing minor illness & common conditions (e.g. headache or the common cold)		Agree	Neutral	Disagree	Agree	Disagree	#NULL!	Increased slightly	Increased slightly	No change	Increased significantly	Increased significantly	Increased significantly	Reduced slightly	No change			Difficulties in access to services & professionals,Digital exclusion,Health inequalities,Transition of services from face-to-face to other formats,Patient/client understanding of self-care,Language barriers,Individual reluctance to engage or take responsibility,Health literacy,Dependency on professional role,Communication barriers due to hearing difficulties,Lack of equipment/hardware with which …		#NULL!	Slightly positive	No change	No change	No change	Slightly positive	Slightly positive	Slightly positive	Strongly agree	Strongly agree	Neither agree nor disagree	Neither agree nor disagree	Disagree
009	Very important	Detractor	4	It is empowering to the client/user,To help individuals prevent certain conditions or minimise likelihood of exacerbations,The option to self-care for some conditions is the superior mode of care		Very important	Making healthy lifestyle choices (e.g. exercise or diet),Managing existing mental illness,Managing minor illness & common conditions (e.g. headache or the common cold)		Significantly more likely	Improving general wellbeing,Making healthy lifestyle choices (e.g. exercise or diet),Building self-care capacity as part of routine professional care,Preventing non-communicable diseases (e.g. type 2 diabetes or obesity),Preventing infectious diseases,Improving mental health,Preventing mental illness,Managing existing mental illness,Managing minor illness & common conditions (e.g. headache or the…		To promote of health literacy,It is more convenient to the client/user,It is empowering to the client/user,To help individuals prevent certain conditions or minimise likelihood of exacerbations,The option to self-care for some conditions is the superior mode of care		Very important	Detractor	6	Managing minor illness & common conditions (e.g. headache or the common cold)		Agree	Neutral	Agree	Agree	Agree	#NULL!	Increased slightly	Increased slightly	Increased significantly	Increased slightly	Increased slightly	No change	Increased significantly	Increased slightly			Digital exclusion,Health inequalities,Patient/client understanding of self-care,Language barriers,Individual reluctance to engage or take responsibility,Insufficient IT skills		#NULL!	Slightly positive	Slightly positive	Slightly positive	Slightly positive	Slightly positive	Slightly positive	Slightly positive	Neither agree nor disagree	Agree	Neither agree nor disagree	Neither agree nor disagree	Neither agree nor disagree
010	Important	Passive	7	To help reduce pressure on scarce NHS resources,It is empowering to the client/user		Slightly important	Improving general wellbeing,Making healthy lifestyle choices (e.g. exercise or diet),Improving mental health,Managing minor illness & common conditions (e.g. headache or the common cold)		Slightly more likely	Improving mental health,Preventing mental illness		To promote of the rational use of products & services,To help individuals prevent certain conditions or minimise likelihood of exacerbations		Very important	Detractor	5	None of the above		Agree	Agree	Agree	Agree	Agree	#NULL!	Increased significantly	Increased slightly	Increased significantly	Increased slightly	Increased significantly	Increased significantly	Increased significantly	Increased significantly	Reduced significantly	Travel	Digital exclusion,Health inequalities,Language barriers,Health literacy		#NULL!	No change	Extremely positive	Slightly negative	Slightly positive	Slightly negative	Extremely negative	Slightly positive	Agree	Agree	Agree	Agree	Agree
011	Important	Passive	7	To promote health literacy,It is empowering to the client/user,To help individuals prevent certain conditions or minimise likelihood of exacerbations		Slightly important	Making healthy lifestyle choices (e.g. exercise or diet),Managing minor illness & common conditions (e.g. headache or the common cold)		Significantly more likely	Improving general wellbeing,Making healthy lifestyle choices (e.g. exercise or diet),Building self-care capacity as part of routine professional care,Preventing infectious diseases,Improving mental health,Preventing mental illness,Managing prescribing, dispensing & encouraging appropriate use of medicines		To promote of health literacy,It is empowering to the client/user,To help individuals prevent certain conditions or minimise likelihood of exacerbations,The option to self-care for some conditions is the superior mode of care		Very important	Passive	8	Improving general wellbeing,Making healthy lifestyle choices (e.g. exercise or diet),Preventing mental illness,Other (please specify)	I have actively taken steps to reduce stress and invested time doing things I like and to stop rushing about	Agree	Disagree	Disagree	Disagree	Strongly disagree	#NULL!	Increased slightly	Increased slightly	Increased significantly	Increased slightly	Increased significantly	Increased significantly	Increased slightly	Increased significantly			Lack of evidence of effectiveness of self-care interventions,Difficulties in access to services & professionals,Digital exclusion,Health inequalities,Transition of services from face-to-face to other formats,Language barriers,Individual reluctance to engage or take responsibility,Health literacy,Lack of equipment/hardware with which to communicate,Time constraints,Lack of IT training,Professional…		#NULL!	Extremely positive	Extremely positive	Extremely positive	Slightly positive	Extremely positive	Slightly positive	Slightly positive	Strongly agree	Agree	Agree	Agree	Agree
013	Important	Detractor	4	To promote the rational use of products & services,To help reduce pressure on scarce NHS resources,To help me reduce my workload,It is more convenient to the client/user,To help individuals prevent certain conditions or minimise likelihood of exacerbations		Very important	Improving general wellbeing,Making healthy lifestyle choices (e.g. exercise or diet),Preventing non-communicable diseases (e.g. type 2 diabetes or obesity),Preventing infectious diseases,Improving mental health,Preventing mental illness,Managing minor illness & common conditions (e.g. headache or the common cold)		Significantly more likely	Improving general wellbeing,Making healthy lifestyle choices (e.g. exercise or diet),Building self-care capacity as part of routine professional care,Improving mental health,Preventing mental illness,Managing chronic long-term conditions		To promote of the rational use of products & services,It can help reduce pressure on scarce NHS resources,To help me reduce my workload,To promote of health literacy,It is more convenient to the client/user,It is empowering to the client/user,To help individuals prevent certain conditions or minimise likelihood of exacerbations,The option to self-care for some conditions is the superior mode of c…		Very important	Detractor	6	Improving general wellbeing,Making healthy lifestyle choices (e.g. exercise or diet),Building self-care capacity as part of routine professional care,Preventing infectious diseases,Improving mental health,Preventing mental illness		Agree	Agree	Agree	Agree	Agree	#NULL!	Increased slightly	Increased slightly	Increased significantly	No change	Increased slightly	Increased slightly	Increased significantly	Increased slightly			Digital exclusion,Barriers caused by new digital or telephone interactions,Communication barriers due to hearing difficulties,Insufficient IT skills,Time constraints		#NULL!	Slightly positive	Slightly positive	Slightly positive	Slightly positive	Slightly positive	Slightly positive	Slightly positive	Agree	Agree	Agree	Agree	Agree
014	Important	Detractor	5	To help reduce pressure on scarce NHS resources,It is empowering to the client/user		Very important	Improving general wellbeing,Making healthy lifestyle choices (e.g. exercise or diet),Preventing non-communicable diseases (e.g. type 2 diabetes or obesity),Preventing infectious diseases,Preventing mental illness		Slightly more likely	Improving general wellbeing,Making healthy lifestyle choices (e.g. exercise or diet),Improving mental health,Preventing mental illness,Managing existing mental illness,Managing chronic long-term conditions		To promote of the rational use of products & services,It can help reduce pressure on scarce NHS resources,To help me reduce my workload,It is empowering to the client/user,The option to self-care for some conditions is the superior mode of care		Important	Detractor	4	Making healthy lifestyle choices (e.g. exercise or diet),Preventing mental illness		Agree	Neutral	Neutral	Neutral	Agree	#NULL!	Increased significantly	Increased slightly	Increased slightly	Increased significantly	Increased significantly	No change	No change	Increased slightly			Difficulties in access to services & professionals,Digital exclusion,Barriers caused by new digital or telephone interactions,Lack of funding,Health inequalities,Transition of services from face-to-face to other formats,Language barriers,Health literacy,Dependency on professional role,Communication barriers due to hearing difficulties,Lack of equipment/hardware with which to communicate,Insuffici…		#NULL!	Extremely positive	Extremely positive	Extremely positive	No change	No change	No change	No change	Strongly agree	Strongly agree	Neither agree nor disagree	Agree	Agree
015	Very important	Detractor	4	To promote the rational use of products & services,To promote health literacy,It is empowering to the client/user,To help individuals prevent certain conditions or minimise likelihood of exacerbations,The option to self-care for some conditions is the superior mode of care		Very important	Improving general wellbeing,Making healthy lifestyle choices (e.g. exercise or diet),Improving mental health,Managing minor illness & common conditions (e.g. headache or the common cold)		No change	Improving general wellbeing,Making healthy lifestyle choices (e.g. exercise or diet),Improving mental health,Managing existing mental illness,Managing chronic long-term conditions		It is empowering to the client/user,To help individuals prevent certain conditions or minimise likelihood of exacerbations,The option to self-care for some conditions is the superior mode of care		Very important	Detractor	4	Making healthy lifestyle choices (e.g. exercise or diet),Building self-care capacity as part of routine professional care,Improving mental health		Agree	Disagree	Neutral	Disagree	Disagree	#NULL!	Increased slightly		Increased slightly	Increased slightly	Increased slightly	No change	No change	Increased slightly			Digital exclusion,Health inequalities,Patient/client understanding of self-care,Individual reluctance to engage or take responsibility,Dependency on professional role,Insufficient IT skills,Lack of consistency in approach or messages amongst professionals,Interprofessional communication		#NULL!	Slightly positive	No change	Slightly negative	No change	Slightly negative	Slightly positive	Slightly negative	Disagree	Strongly agree	Neither agree nor disagree	Disagree	Disagree
016	Very important	Detractor	5	It is empowering to the client/user,To help individuals prevent certain conditions or minimise likelihood of exacerbations,The option to self-care for some conditions is the superior mode of care		Very important	Improving general wellbeing,Building self-care capacity as part of routine professional care,Improving mental health,Preventing mental illness		Significantly more likely	Improving general wellbeing,Making healthy lifestyle choices (e.g. exercise or diet),Building self-care capacity as part of routine professional care,Improving mental health,Preventing mental illness,Managing minor illness & common conditions (e.g. headache or the common cold)		It can help reduce pressure on scarce NHS resources,To promote of health literacy,It is empowering to the client/user,To help individuals prevent certain conditions or minimise likelihood of exacerbations		Very important	Detractor	6	Improving general wellbeing,Making healthy lifestyle choices (e.g. exercise or diet),Building self-care capacity as part of routine professional care,Improving mental health,Preventing mental illness		Strongly agree	Disagree	Neutral		Neutral	#NULL!	Increased significantly	Increased significantly	Increased significantly	Increased significantly	Increased significantly	Increased significantly	Increased significantly	Increased significantly	Increased significantly		Lack of appropriate information to share with people,Difficulties in access to services & professionals,Digital exclusion,Barriers caused by new digital or telephone interactions,Health inequalities,Transition of services from face-to-face to other formats,Patient/client understanding of self-care,Language barriers,Individual reluctance to engage or take responsibility,Health literacy,Dependency …		#NULL!	Extremely positive	Extremely positive	Extremely positive	Slightly negative	Slightly positive	Slightly positive	No change	Strongly agree	Strongly agree	Neither agree nor disagree	Neither agree nor disagree	Agree
017	Very important	Detractor	6	To promote the rational use of products & services,It is empowering to the client/user,The option to self-care for some conditions is the superior mode of care		Slightly important	Building self-care capacity as part of routine professional care,Managing chronic long-term conditions		Slightly more likely	Managing chronic long-term conditions		To promote of the rational use of products & services,To help individuals prevent certain conditions or minimise likelihood of exacerbations,The option to self-care for some conditions is the superior mode of care		Very important	Passive	7	Managing chronic long-term conditions		Agree	Neutral	Agree	Disagree	Disagree	#NULL!	Increased slightly	Increased slightly	Increased slightly	Increased slightly	Increased slightly	No change	No change	Increased slightly			Lack of appropriate information to share with people,Difficulties in access to services & professionals,Lack of funding,Transition of services from face-to-face to other formats,Patient/client understanding of self-care,Individual reluctance to engage or take responsibility,Health literacy,Dependency on professional role,Insufficient IT skills,Professional understanding of self-care,Time constrai…		#NULL!	Slightly positive	Slightly positive	Slightly negative	Slightly positive	No change	Slightly positive	Slightly negative	Strongly agree	Agree	Agree	Agree	Agree
018	Very important	Passive	7	To promote the rational use of products & services,To help reduce pressure on scarce NHS resources,It is empowering to the client/user,To help individuals prevent certain conditions or minimise likelihood of exacerbations		Very important	Improving general wellbeing,Making healthy lifestyle choices (e.g. exercise or diet),Managing minor illness & common conditions (e.g. headache or the common cold)		Slightly more likely	Building self-care capacity as part of routine professional care,Managing minor illness & common conditions (e.g. headache or the common cold),Managing chronic long-term conditions,Managing prescribing, dispensing & encouraging appropriate use of medicines		To promote of the rational use of products & services,It can help reduce pressure on scarce NHS resources,It is more convenient to the client/user,It is empowering to the client/user,The option to self-care for some conditions is the superior mode of care		Very important	Promoter	10	Improving general wellbeing		Agree	Agree	Agree	Agree	Neutral	#NULL!	No change	No change	Increased significantly	Increased significantly	No change	Increased slightly	Increased slightly	Increased slightly			Lack of funding,Health inequalities,Individual reluctance to engage or take responsibility,Lack of consistency in approach or messages amongst professionals		#NULL!	No change	No change	Slightly positive	No change	Slightly positive	Extremely positive	Slightly positive	Agree	Strongly agree	Neither agree nor disagree	Neither agree nor disagree	Neither agree nor disagree
019	Important	Detractor	4	To help reduce pressure on scarce NHS resources,To promote health literacy,It is more convenient to the client/user,It is empowering to the client/user,The option to self-care for some conditions is the superior mode of care		Slightly important	Improving general wellbeing,Making healthy lifestyle choices (e.g. exercise or diet),Improving mental health,Preventing mental illness,Managing minor illness & common conditions (e.g. headache or the common cold)		Slightly more likely	Improving general wellbeing,Building self-care capacity as part of routine professional care,Preventing infectious diseases,Managing Infectious diseases,Improving mental health,Preventing mental illness,Managing existing mental illness,Managing minor illness & common conditions (e.g. headache or the common cold),Managing chronic long-term conditions		To promote of health literacy,It is empowering to the client/user,To help individuals prevent certain conditions or minimise likelihood of exacerbations,The option to self-care for some conditions is the superior mode of care		Very important	Passive	7	Improving general wellbeing,Making healthy lifestyle choices (e.g. exercise or diet),Building self-care capacity as part of routine professional care,Preventing infectious diseases,Improving mental health		Agree	Disagree	Neutral	Disagree	Agree	#NULL!	Increased slightly	Increased slightly	Increased significantly	Increased significantly	Increased significantly	No change	No change	Increased significantly			Digital exclusion,Barriers caused by new digital or telephone interactions,Lack of funding,Transition of services from face-to-face to other formats,Communication barriers due to hearing difficulties,Lack of equipment/hardware with which to communicate,Insufficient IT skills,Lack of IT training		#NULL!	Slightly positive	Extremely positive	Extremely positive	Extremely positive	Extremely positive	Slightly positive	No change	Strongly agree	Strongly agree	Agree	Strongly agree	Neither agree nor disagree
020	Very important	Detractor	5	To help individuals prevent certain conditions or minimise likelihood of exacerbations		Very important	Improving general wellbeing,Making healthy lifestyle choices (e.g. exercise or diet)		Significantly more likely	Improving general wellbeing,Making healthy lifestyle choices (e.g. exercise or diet),Building self-care capacity as part of routine professional care,Improving mental health,Preventing mental illness,Managing existing mental illness		It can help reduce pressure on scarce NHS resources,To promote of health literacy,To help individuals prevent certain conditions or minimise likelihood of exacerbations		Very important	Detractor	6	Improving general wellbeing,Making healthy lifestyle choices (e.g. exercise or diet),Building self-care capacity as part of routine professional care,Improving mental health		Strongly agree	Neutral	Agree	Neutral	Strongly agree	#NULL!	Increased significantly	Increased significantly	Increased slightly	Increased significantly	Increased significantly	Increased significantly	Increased significantly	Increased significantly			Digital exclusion,Barriers caused by new digital or telephone interactions,Transition of services from face-to-face to other formats,Patient/client understanding of self-care,Individual reluctance to engage or take responsibility,Health literacy,Dependency on professional role,Lack of equipment/hardware with which to communicate,Insufficient IT skills,Time constraints,Lack of consistency in appro…		#NULL!	No change	No change	Extremely positive	Slightly positive	Slightly negative	No change	Slightly negative	Agree	Agree	Neither agree nor disagree	Neither agree nor disagree	Neither agree nor disagree
021	Very important	Passive	7	To promote the rational use of products & services,To help reduce pressure on scarce NHS resources,To promote health literacy,It is more convenient to the client/user,It is empowering to the client/user,To help individuals prevent certain conditions or minimise likelihood of exacerbations,The option to self-care for some conditions is the superior mode of care		Very important	Improving general wellbeing,Making healthy lifestyle choices (e.g. exercise or diet),Preventing non-communicable diseases (e.g. type 2 diabetes or obesity),Preventing infectious diseases,Managing minor illness & common conditions (e.g. headache or the common cold)		No change			To promote of the rational use of products & services,It can help reduce pressure on scarce NHS resources,To promote of health literacy,It is more convenient to the client/user,It is empowering to the client/user,To help individuals prevent certain conditions or minimise likelihood of exacerbations,The option to self-care for some conditions is the superior mode of care		Very important	Passive	7	Improving general wellbeing,Making healthy lifestyle choices (e.g. exercise or diet),Building self-care capacity as part of routine professional care,Preventing non-communicable diseases (e.g. type 2 diabetes or obesity),Preventing infectious diseases,Improving mental health		Agree	Agree	Agree	Agree	Agree	#NULL!											Difficulties in access to services & professionals,Lack of funding,Health inequalities,Patient/client understanding of self-care,Language barriers,Individual reluctance to engage or take responsibility,Health literacy,Dependency on professional role,Insufficient IT skills,Professional understanding of self-care,Lack of consistency in approach or messages amongst professionals		#NULL!	No change	No change	No change	Slightly positive	Slightly positive	No change	No change	Strongly agree	Strongly agree	Agree	Agree	Agree
022	Very important	Detractor	2	To promote the rational use of products & services,It is empowering to the client/user,To help individuals prevent certain conditions or minimise likelihood of exacerbations,The option to self-care for some conditions is the superior mode of care		Slightly important	Improving general wellbeing,Managing Infectious diseases,Improving mental health,Preventing mental illness		Significantly more likely	Improving general wellbeing,Making healthy lifestyle choices (e.g. exercise or diet),Building self-care capacity as part of routine professional care,Preventing non-communicable diseases (e.g. type 2 diabetes or obesity),Preventing infectious diseases,Improving mental health,Managing existing mental illness,Managing minor illness & common conditions (e.g. headache or the common cold),Managing chr…		To promote of the rational use of products & services,It can help reduce pressure on scarce NHS resources,To promote of health literacy,It is more convenient to the client/user,It is empowering to the client/user,To help individuals prevent certain conditions or minimise likelihood of exacerbations,Other (please specify)	The pandemic meant that the normal f2f services were not available, also clients naturally worried about getting ill, visiting A&E, clinics GPs so self care became even more important. Also the pandemic gave people the opportunity to make positive health care changes for themselves	Very important	Detractor	6	Improving general wellbeing,Making healthy lifestyle choices (e.g. exercise or diet),Building self-care capacity as part of routine professional care,Preventing non-communicable diseases (e.g. type 2 diabetes or obesity),Preventing infectious diseases,Improving mental health,Preventing mental illness,Managing minor illness & common conditions (e.g. headache or the common cold)		Agree	Disagree	Disagree	Disagree	Disagree	#NULL!	Increased slightly	Increased significantly	Increased significantly	Increased slightly	Increased significantly	No change	No change	Increased slightly			Lack of evidence of effectiveness of self-care interventions,Lack of appropriate information to share with people,Difficulties in access to services & professionals,Digital exclusion,Barriers caused by new digital or telephone interactions,Lack of funding,Health inequalities,Transition of services from face-to-face to other formats,Patient/client understanding of self-care,Individual reluctance t…		#NULL!	Extremely positive	Slightly positive	Slightly positive	Extremely positive	Slightly positive	Slightly positive	Slightly positive	Strongly agree	Strongly agree	Neither agree nor disagree	Agree	Agree
024	Important	Detractor	4	To help reduce pressure on scarce NHS resources,It is more convenient to the client/user,It is empowering to the client/user,The option to self-care for some conditions is the superior mode of care		Neutral	Improving general wellbeing,Making healthy lifestyle choices (e.g. exercise or diet),Preventing non-communicable diseases (e.g. type 2 diabetes or obesity)		Significantly more likely	Improving general wellbeing,Making healthy lifestyle choices (e.g. exercise or diet),Building self-care capacity as part of routine professional care,Improving mental health,Preventing mental illness,Managing existing mental illness		To promote of the rational use of products & services,It can help reduce pressure on scarce NHS resources,It is more convenient to the client/user,It is empowering to the client/user,To help individuals prevent certain conditions or minimise likelihood of exacerbations,The option to self-care for some conditions is the superior mode of care		Very important	Promoter	9	Improving general wellbeing,Making healthy lifestyle choices (e.g. exercise or diet),Building self-care capacity as part of routine professional care,Preventing non-communicable diseases (e.g. type 2 diabetes or obesity),Preventing infectious diseases,Managing Infectious diseases,Improving mental health,Preventing mental illness,Managing minor illness & common conditions (e.g. headache or the com…		Agree	Disagree	Agree	Agree	Agree	#NULL!	Increased slightly	Increased slightly	Increased significantly	Increased significantly	Increased significantly	Increased slightly	Increased slightly	Increased significantly			Difficulties in access to services & professionals,Digital exclusion,Barriers caused by new digital or telephone interactions,Lack of funding,Health inequalities,Transition of services from face-to-face to other formats,Patient/client understanding of self-care,Individual reluctance to engage or take responsibility,Dependency on professional role,Communication barriers due to hearing difficulties…		#NULL!	Extremely positive	Extremely positive	Slightly positive	Slightly positive	Slightly positive	Slightly positive	Slightly positive	Strongly agree	Strongly agree	Strongly agree	Strongly agree	Agree
025	Very important	Detractor	6	To promote the rational use of products & services,To promote health literacy,It is more convenient to the client/user,It is empowering to the client/user,To help individuals prevent certain conditions or minimise likelihood of exacerbations,The option to self-care for some conditions is the superior mode of care,Other (please specify)	Because of the limitations of access to other forms of care - the maze of health and social care for certain conditions makes it almost impossible for many so self management may be the only option	Very important	Improving general wellbeing,Building self-care capacity as part of routine professional care,Improving mental health,Preventing mental illness,Managing minor illness & common conditions (e.g. headache or the common cold),Other (please specify)	Preventing burnout and absenteeism for me and my team by setting an example of active self care	Slightly more likely	Improving mental health,Managing chronic long-term conditions,Other (please specify)	Reduction of social isolation and loneliness which is a significant health factor	To promote of health literacy,It is more convenient to the client/user,It is empowering to the client/user,The option to self-care for some conditions is the superior mode of care,Other (please specify)	It's just about the only form of care available due to the closure of other services	Very important	Detractor	4	Improving general wellbeing,Making healthy lifestyle choices (e.g. exercise or diet),Building self-care capacity as part of routine professional care,Improving mental health,Other (please specify)	Prevention of burnout and absenteeism by setting an example for the team	Agree	Neutral	Neutral	Neutral	Neutral	#NULL!	No change	No change	Increased significantly	Increased slightly	Increased significantly	No change	No change	Increased slightly	Increased significantly	Increase in digital support services and peer support	Difficulties in access to services & professionals,Digital exclusion,Barriers caused by new digital or telephone interactions,Communication barriers due to hearing difficulties,Lack of equipment/hardware with which to communicate,Insufficient IT skills,Professional understanding of self-care,Time constraints,Professional understanding of alternatives to face-to-face interactions,Other (please spe…	People not being able to make time for self care due to increase of caring or work responsibilities due to the pandemic - I can't understand why you've not considered people not having the time or independence to access self care!!!	#NULL!	No change	No change	Slightly positive	Slightly positive	Slightly positive	Slightly positive	Slightly positive	Agree	Agree	Neither agree nor disagree	Neither agree nor disagree	Agree
026	Important	Detractor	3	It is empowering to the client/user,To help individuals prevent certain conditions or minimise likelihood of exacerbations,Other (please specify)	To make them more resilient and able to deal with lives challenges	Very important	Improving general wellbeing,Making healthy lifestyle choices (e.g. exercise or diet),Improving mental health,Managing minor illness & common conditions (e.g. headache or the common cold)		Significantly more likely	Improving general wellbeing,Making healthy lifestyle choices (e.g. exercise or diet),Preventing infectious diseases,Improving mental health,Preventing mental illness,Managing existing mental illness,Managing minor illness & common conditions (e.g. headache or the common cold),Managing chronic long-term conditions		To promote of health literacy,It is empowering to the client/user,To help individuals prevent certain conditions or minimise likelihood of exacerbations,The option to self-care for some conditions is the superior mode of care		Important	Detractor	5	Improving general wellbeing,Making healthy lifestyle choices (e.g. exercise or diet),Preventing infectious diseases,Improving mental health,Managing minor illness & common conditions (e.g. headache or the common cold)		Agree	Disagree	Disagree	Agree	Agree	#NULL!	Increased significantly	Increased slightly	Increased slightly	Increased significantly	Increased significantly	No change	No change	Increased slightly	Increased significantly	webchat	Digital exclusion,Lack of funding,Health inequalities,Patient/client understanding of self-care,Individual reluctance to engage or take responsibility,Dependency on professional role,Communication barriers due to hearing difficulties,Insufficient IT skills,Lack of consistency in approach or messages amongst professionals,Professional understanding of alternatives to face-to-face interactions		#NULL!	No change	Extremely positive	Slightly negative	Slightly positive	No change	Slightly positive	Slightly positive	Agree	Agree	Disagree	Disagree	Disagree
027	Very important	Detractor	3	To promote health literacy,It is empowering to the client/user		Very unimportant	Managing existing mental illness		Significantly more likely	Improving general wellbeing,Making healthy lifestyle choices (e.g. exercise or diet),Preventing mental illness		To promote of health literacy,It is empowering to the client/user		Very important	Detractor	5	Improving mental health,Managing existing mental illness,Managing minor illness & common conditions (e.g. headache or the common cold),Managing chronic long-term conditions		Neutral	Strongly disagree	Disagree	Strongly disagree	Strongly disagree	#NULL!	Increased significantly	Increased slightly	Increased significantly	Increased significantly	Increased slightly	No change	Increased slightly	No change	Increased slightly	Alcove device	Lack of evidence of effectiveness of self-care interventions,Lack of appropriate information to share with people,Difficulties in access to services & professionals,Digital exclusion,Barriers caused by new digital or telephone interactions,Lack of funding,Health inequalities,Transition of services from face-to-face to other formats,Patient/client understanding of self-care,Language barriers,Indiv…	Most people I work with do not have smart phone or access to IT	#NULL!	Slightly positive	Slightly positive	No change	Slightly negative	No change	Slightly positive	Slightly negative	Agree	Neither agree nor disagree	Agree	Agree	Agree
029	Neutral	Detractor	4	To help reduce pressure on scarce NHS resources,To promote health literacy,It is more convenient to the client/user,It is empowering to the client/user,To help individuals prevent certain conditions or minimise likelihood of exacerbations,The option to self-care for some conditions is the superior mode of care		Very unimportant	Improving general wellbeing,Making healthy lifestyle choices (e.g. exercise or diet),Building self-care capacity as part of routine professional care,Preventing non-communicable diseases (e.g. type 2 diabetes or obesity),Improving mental health,Preventing mental illness,Managing existing mental illness,Managing minor illness & common conditions (e.g. headache or the common cold),Managing chronic …		Significantly more likely	Improving general wellbeing,Making healthy lifestyle choices (e.g. exercise or diet),Building self-care capacity as part of routine professional care,Preventing non-communicable diseases (e.g. type 2 diabetes or obesity),Managing Infectious diseases,Improving mental health,Preventing mental illness,Managing existing mental illness,Managing minor illness & common conditions (e.g. headache or the c…		It can help reduce pressure on scarce NHS resources,To help me reduce my workload,To promote of health literacy,It is more convenient to the client/user,It is empowering to the client/user,To help individuals prevent certain conditions or minimise likelihood of exacerbations,The option to self-care for some conditions is the superior mode of care		Very important	Promoter	10	Making healthy lifestyle choices (e.g. exercise or diet),Managing minor illness & common conditions (e.g. headache or the common cold)		Agree	Disagree	Neutral	Neutral	Agree	#NULL!	Increased significantly	Increased significantly	Increased significantly	Increased significantly	Increased significantly	Increased significantly	Increased significantly	Increased significantly			Lack of appropriate information to share with people,Digital exclusion,Barriers caused by new digital or telephone interactions,Lack of funding,Transition of services from face-to-face to other formats,Language barriers,Dependency on professional role,Time constraints,Professional understanding of alternatives to face-to-face interactions		#NULL!	No change	No change	Slightly negative	Slightly negative	Slightly negative	Extremely positive	Extremely positive	Strongly agree	Strongly agree	Agree	Agree	Strongly agree
034	Important	Passive	7	To promote the rational use of products & services,It is empowering to the client/user		Very important	Improving general wellbeing,Preventing mental illness,Managing minor illness & common conditions (e.g. headache or the common cold),Managing chronic long-term conditions		Significantly more likely	Improving general wellbeing,Making healthy lifestyle choices (e.g. exercise or diet),Improving mental health,Managing minor illness & common conditions (e.g. headache or the common cold)		To promote of the rational use of products & services,To promote of health literacy,It is empowering to the client/user		Very important	Passive	8	Improving general wellbeing,Making healthy lifestyle choices (e.g. exercise or diet),Preventing infectious diseases,Managing chronic long-term conditions		Strongly agree	Agree	Agree	Neutral	Agree	#NULL!	Increased significantly	Increased significantly	Increased significantly	Increased significantly	Increased significantly				Increased significantly	Mail outs for people no on internet	Difficulties in access to services & professionals,Digital exclusion,Barriers caused by new digital or telephone interactions,Dependency on professional role,Communication barriers due to hearing difficulties,Lack of equipment/hardware with which to communicate,Insufficient IT skills,Time constraints,Lack of IT training,Lack of consistency in approach or messages amongst professionals,Professiona…		#NULL!	Extremely positive	Slightly positive	No change	Slightly positive	Slightly negative	No change	No change	Strongly agree	Strongly agree	Agree	Agree	Agree
035	Important	Detractor	4	To help reduce pressure on scarce NHS resources,To help me reduce my workload,To help individuals prevent certain conditions or minimise likelihood of exacerbations,The option to self-care for some conditions is the superior mode of care		Very important	Improving general wellbeing,Making healthy lifestyle choices (e.g. exercise or diet),Preventing non-communicable diseases (e.g. type 2 diabetes or obesity),Improving mental health,Managing existing mental illness,Managing prescribing, dispensing & encouraging appropriate use of medicines		Slightly more likely	Making healthy lifestyle choices (e.g. exercise or diet),Building self-care capacity as part of routine professional care		It can help reduce pressure on scarce NHS resources,To help me reduce my workload,To help individuals prevent certain conditions or minimise likelihood of exacerbations,The option to self-care for some conditions is the superior mode of care		Neutral	Detractor	2	Making healthy lifestyle choices (e.g. exercise or diet)		Neutral	Neutral	Disagree	Disagree	Disagree	#NULL!	Increased slightly	Increased slightly	Increased slightly	Increased significantly	Increased slightly	Increased slightly	Increased slightly	Increased slightly			Difficulties in access to services & professionals,Digital exclusion,Barriers caused by new digital or telephone interactions,Lack of funding,Health inequalities,Language barriers,Individual reluctance to engage or take responsibility,Lack of equipment/hardware with which to communicate,Insufficient IT skills,Time constraints,Lack of IT training		#NULL!	No change	No change	No change	No change	Slightly negative	Slightly positive	Slightly negative	Agree	Agree	Neither agree nor disagree	Disagree	Disagree
036	Very important	Passive	7	To help reduce pressure on scarce NHS resources,To promote health literacy,It is more convenient to the client/user,It is empowering to the client/user,To help individuals prevent certain conditions or minimise likelihood of exacerbations		Very important	Improving general wellbeing,Making healthy lifestyle choices (e.g. exercise or diet),Building self-care capacity as part of routine professional care,Preventing infectious diseases,Improving mental health,Preventing mental illness,Managing minor illness & common conditions (e.g. headache or the common cold)		Significantly more likely	Improving general wellbeing,Making healthy lifestyle choices (e.g. exercise or diet),Building self-care capacity as part of routine professional care,Improving mental health,Preventing mental illness,Managing existing mental illness,Managing minor illness & common conditions (e.g. headache or the common cold)		It is more convenient to the client/user,It is empowering to the client/user,To help individuals prevent certain conditions or minimise likelihood of exacerbations,The option to self-care for some conditions is the superior mode of care		Very important	Passive	7	Improving general wellbeing,Making healthy lifestyle choices (e.g. exercise or diet),Preventing infectious diseases,Improving mental health,Preventing mental illness		Strongly agree	Agree	Neutral	Agree	Agree	#NULL!	Increased slightly	No change	Increased slightly	Reduced slightly	Increased slightly		Increased slightly	Increased slightly			Digital exclusion,Barriers caused by new digital or telephone interactions,Transition of services from face-to-face to other formats,Patient/client understanding of self-care,Language barriers,Individual reluctance to engage or take responsibility,Insufficient IT skills,Professional understanding of alternatives to face-to-face interactions		#NULL!	Slightly positive	Slightly positive	Slightly positive	Slightly positive	Slightly negative	Slightly positive	No change	Strongly agree	Strongly agree	Neither agree nor disagree	Agree	Agree
037	Important	Passive	7	It is empowering to the client/user,To help individuals prevent certain conditions or minimise likelihood of exacerbations		Slightly important	Improving mental health,Managing existing mental illness		Significantly more likely	Improving general wellbeing,Making healthy lifestyle choices (e.g. exercise or diet),Building self-care capacity as part of routine professional care,Managing existing mental illness		To promote of the rational use of products & services,It can help reduce pressure on scarce NHS resources,It is empowering to the client/user		Important	Detractor	5	Managing existing mental illness		Agree	Strongly disagree	Disagree	Disagree	Agree	#NULL!	No change	No change	Increased slightly	Increased significantly	No change	No change	No change	No change	No change		Lack of appropriate information to share with people,Difficulties in access to services & professionals,Digital exclusion,Barriers caused by new digital or telephone interactions,Lack of funding,Transition of services from face-to-face to other formats,Lack of equipment/hardware with which to communicate,Insufficient IT skills,Lack of consistency in approach or messages amongst professionals,Prof…		#NULL!	Slightly positive	No change	Slightly positive	Slightly positive	No change	Slightly positive	No change	Agree	Neither agree nor disagree	Neither agree nor disagree	Neither agree nor disagree	Neither agree nor disagree
038	Very important	Detractor	3	It is empowering to the client/user,The option to self-care for some conditions is the superior mode of care,Other (please specify)	It is the only sustainable model, and it avoids dependency.	Very important	Improving general wellbeing,Making healthy lifestyle choices (e.g. exercise or diet),Building self-care capacity as part of routine professional care,Improving mental health,Preventing mental illness,Managing existing mental illness,Managing chronic long-term conditions,Other (please specify)	Health as an ability rather than a state of disease absence or presence	Significantly more likely	Improving general wellbeing,Making healthy lifestyle choices (e.g. exercise or diet),Building self-care capacity as part of routine professional care,Improving mental health,Preventing mental illness,Managing existing mental illness,Managing chronic long-term conditions,Other (please specify)	Seeing health as an ability rather than a state of absence or presence of disease.	It is empowering to the client/user,The option to self-care for some conditions is the superior mode of care		Very important	Detractor	6	Improving general wellbeing,Making healthy lifestyle choices (e.g. exercise or diet),Building self-care capacity as part of routine professional care		Strongly agree	Disagree	Agree	Strongly disagree	Strongly disagree	#NULL!	Increased slightly	Increased slightly	Increased significantly	No change	Increased slightly	No change	Increased slightly	Increased significantly			Health inequalities,Transition of services from face-to-face to other formats,Patient/client understanding of self-care,Individual reluctance to engage or take responsibility,Dependency on professional role,Professional understanding of self-care,Lack of consistency in approach or messages amongst professionals,Other (please specify)	The mistaken Drama Triangle paradigm of the NHS as rescuer, the patient as victim and disease as persecutor.	#NULL!	Slightly positive	Slightly positive	Slightly positive	Slightly positive	Slightly positive	Slightly positive	Slightly positive	Strongly agree	Strongly agree	Agree	Agree	Agree
039	Very important	Detractor	5	To promote health literacy,It is empowering to the client/user,To help individuals prevent certain conditions or minimise likelihood of exacerbations		Very important	Improving general wellbeing,Making healthy lifestyle choices (e.g. exercise or diet),Preventing mental illness		Slightly more likely	Improving general wellbeing,Making healthy lifestyle choices (e.g. exercise or diet),Preventing infectious diseases,Managing Infectious diseases,Improving mental health,Preventing mental illness,Managing existing mental illness,Managing minor illness & common conditions (e.g. headache or the common cold),Managing chronic long-term conditions,Managing cancer care		To promote of health literacy,It is empowering to the client/user,To help individuals prevent certain conditions or minimise likelihood of exacerbations		Very important	Detractor	5	Improving general wellbeing,Making healthy lifestyle choices (e.g. exercise or diet)		Neutral	Disagree	Disagree	Disagree	Disagree	#NULL!	No change	No change	Increased significantly	Increased significantly	Increased significantly	Increased slightly	No change	No change			Lack of appropriate information to share with people,Difficulties in access to services & professionals,Barriers caused by new digital or telephone interactions,Lack of funding,Health inequalities,Transition of services from face-to-face to other formats,Patient/client understanding of self-care,Language barriers,Individual reluctance to engage or take responsibility,Health literacy,Lack of equip…		#NULL!	Slightly negative	Slightly negative	Slightly negative	No change	Extremely negative	No change	Extremely negative	Agree	Agree	Neither agree nor disagree	Neither agree nor disagree	Neither agree nor disagree
040	Very important	Detractor	4	To promote health literacy,It is empowering to the client/user,To help individuals prevent certain conditions or minimise likelihood of exacerbations,The option to self-care for some conditions is the superior mode of care		Very important	Improving general wellbeing,Making healthy lifestyle choices (e.g. exercise or diet),Preventing mental illness		Significantly more likely	Improving general wellbeing,Making healthy lifestyle choices (e.g. exercise or diet),Building self-care capacity as part of routine professional care,Preventing infectious diseases,Improving mental health,Preventing mental illness,Managing existing mental illness,Managing minor illness & common conditions (e.g. headache or the common cold),Managing chronic long-term conditions,Managing cancer car…		To promote of health literacy,It is empowering to the client/user,To help individuals prevent certain conditions or minimise likelihood of exacerbations,The option to self-care for some conditions is the superior mode of care		Very important	Detractor	4	None of the above		Agree	Disagree	Neutral	Neutral	Agree	#NULL!	Increased significantly	Increased significantly	Increased significantly	Increased significantly	Increased significantly	Increased significantly	Increased slightly	No change			Difficulties in access to services & professionals,Digital exclusion,Barriers caused by new digital or telephone interactions,Health inequalities,Patient/client understanding of self-care,Health literacy,Lack of equipment/hardware with which to communicate,Insufficient IT skills,Time constraints,Lack of IT training,Interprofessional communication,Professional understanding of alternatives to face…		#NULL!	Slightly negative	No change	Extremely negative	Slightly positive	No change	Slightly positive	No change	Agree	Strongly agree	Neither agree nor disagree	Neither agree nor disagree	Agree
043	Neutral	Detractor	5	To promote the rational use of products & services,It is empowering to the client/user,To help individuals prevent certain conditions or minimise likelihood of exacerbations		Slightly important	Improving general wellbeing,Making healthy lifestyle choices (e.g. exercise or diet),Preventing infectious diseases,Managing minor illness & common conditions (e.g. headache or the common cold),Managing chronic long-term conditions,Managing cancer care,Managing prescribing, dispensing & encouraging appropriate use of medicines		Significantly more likely	Making healthy lifestyle choices (e.g. exercise or diet),Building self-care capacity as part of routine professional care,Preventing non-communicable diseases (e.g. type 2 diabetes or obesity),Preventing infectious diseases,Managing minor illness & common conditions (e.g. headache or the common cold),Managing chronic long-term conditions,Managing prescribing, dispensing & encouraging appropriate …		It can help reduce pressure on scarce NHS resources,It is empowering to the client/user,To help individuals prevent certain conditions or minimise likelihood of exacerbations		Very important	Detractor	6	Improving general wellbeing,Making healthy lifestyle choices (e.g. exercise or diet),Preventing infectious diseases		Neutral	Disagree	Disagree	Disagree	Disagree	#NULL!	Increased slightly	Increased slightly	No change	Increased slightly	Increased slightly	No change	No change	No change			Lack of appropriate information to share with people,Difficulties in access to services & professionals,Digital exclusion,Barriers caused by new digital or telephone interactions,Lack of funding,Health inequalities,Patient/client understanding of self-care,Individual reluctance to engage or take responsibility,Health literacy,Dependency on professional role,Insufficient IT skills,Time constraints…	Many patients had numerous queries - I think self care needs to be defined more clearly. When a health professional has to intervene it is providing more than self care.	#NULL!	Slightly positive	No change	Slightly negative	Slightly positive	Slightly negative	Slightly negative	Slightly negative	Neither agree nor disagree	Agree	Agree	Disagree	Neither agree nor disagree
044	Very important	Passive	7	Other (please specify)	NA	Very important	Improving general wellbeing,Making healthy lifestyle choices (e.g. exercise or diet),Preventing non-communicable diseases (e.g. type 2 diabetes or obesity),Preventing infectious diseases,Improving mental health,Preventing mental illness		Significantly more likely	Improving general wellbeing,Making healthy lifestyle choices (e.g. exercise or diet),Preventing non-communicable diseases (e.g. type 2 diabetes or obesity),Preventing infectious diseases,Improving mental health,Preventing mental illness		It can help reduce pressure on scarce NHS resources,To promote of health literacy,It is empowering to the client/user,The option to self-care for some conditions is the superior mode of care		Very important	Promoter	9	Making healthy lifestyle choices (e.g. exercise or diet),Preventing infectious diseases,Improving mental health,Preventing mental illness		Agree	Neutral	Agree	Neutral	Neutral	#NULL!	Increased slightly	Increased significantly	Increased significantly	Increased significantly	Increased slightly	Increased slightly	Increased significantly	Increased significantly			Difficulties in access to services & professionals,Digital exclusion,Barriers caused by new digital or telephone interactions,Lack of funding,Health inequalities,Transition of services from face-to-face to other formats,Language barriers,Individual reluctance to engage or take responsibility,Health literacy,Communication barriers due to hearing difficulties,Lack of equipment/hardware with which t…		#NULL!	Slightly positive	Slightly positive	Slightly positive	Slightly positive	Extremely positive	Slightly positive	No change	Strongly agree	Strongly agree	Agree	Agree	Agree
046	Very important	Detractor	2	It is empowering to the client/user,To help individuals prevent certain conditions or minimise likelihood of exacerbations,The option to self-care for some conditions is the superior mode of care		Slightly important	Improving general wellbeing,Managing minor illness & common conditions (e.g. headache or the common cold)		Slightly more likely	Improving general wellbeing,Making healthy lifestyle choices (e.g. exercise or diet),Building self-care capacity as part of routine professional care,Improving mental health,Managing chronic long-term conditions		It can help reduce pressure on scarce NHS resources,It is empowering to the client/user,To help individuals prevent certain conditions or minimise likelihood of exacerbations,The option to self-care for some conditions is the superior mode of care		Very important	Detractor	3	Improving general wellbeing,Making healthy lifestyle choices (e.g. exercise or diet),Building self-care capacity as part of routine professional care,Improving mental health,Managing minor illness & common conditions (e.g. headache or the common cold)		Strongly agree	Neutral	Agree	Agree	Agree	#NULL!	Increased slightly	No change	Increased slightly	Increased significantly	Increased slightly	No change	No change	Increased slightly			Digital exclusion,Health inequalities,Transition of services from face-to-face to other formats,Patient/client understanding of self-care,Individual reluctance to engage or take responsibility,Dependency on professional role		#NULL!	Slightly positive	Slightly positive	No change	Slightly positive	Slightly positive	No change	No change	Agree	Strongly agree	Agree	Agree	Agree
048	Very important	Passive	7	To promote the rational use of products & services,To help reduce pressure on scarce NHS resources,To help me reduce my workload,To promote health literacy,It is more convenient to the client/user,It is empowering to the client/user,To help individuals prevent certain conditions or minimise likelihood of exacerbations,The option to self-care for some conditions is the superior mode of care		Very important	Improving general wellbeing,Making healthy lifestyle choices (e.g. exercise or diet),Building self-care capacity as part of routine professional care,Preventing non-communicable diseases (e.g. type 2 diabetes or obesity),Preventing infectious diseases,Managing Infectious diseases,Improving mental health,Preventing mental illness,Managing minor illness & common conditions (e.g. headache or the com…		Significantly more likely	Improving general wellbeing,Making healthy lifestyle choices (e.g. exercise or diet),Building self-care capacity as part of routine professional care,Preventing non-communicable diseases (e.g. type 2 diabetes or obesity),Preventing infectious diseases,Managing Infectious diseases,Improving mental health,Preventing mental illness,Managing existing mental illness,Managing minor illness & common con…		To promote of the rational use of products & services,It can help reduce pressure on scarce NHS resources,To help me reduce my workload,To promote of health literacy,It is more convenient to the client/user,It is empowering to the client/user,To help individuals prevent certain conditions or minimise likelihood of exacerbations,The option to self-care for some conditions is the superior mode of c…		Very important	Promoter	9	Improving general wellbeing,Making healthy lifestyle choices (e.g. exercise or diet),Building self-care capacity as part of routine professional care,Preventing non-communicable diseases (e.g. type 2 diabetes or obesity),Preventing infectious diseases,Managing Infectious diseases,Improving mental health,Preventing mental illness		Agree	Agree	Neutral	Agree	Agree	#NULL!	Increased slightly	Increased significantly	Increased significantly	Increased significantly	Increased significantly	Increased slightly	Increased slightly	No change			Difficulties in access to services & professionals,Digital exclusion,Lack of funding,Health inequalities,Transition of services from face-to-face to other formats,Patient/client understanding of self-care,Language barriers,Individual reluctance to engage or take responsibility,Dependency on professional role,Communication barriers due to hearing difficulties,Lack of equipment/hardware with which …		#NULL!	Extremely positive	Extremely positive	Slightly positive	Slightly positive	Slightly positive	Slightly positive	No change	Strongly agree	Strongly agree	Agree	Agree	Agree
049	Important	Detractor	6	To help reduce pressure on scarce NHS resources,It is more convenient to the client/user,It is empowering to the client/user,To help individuals prevent certain conditions or minimise likelihood of exacerbations,The option to self-care for some conditions is the superior mode of care		Very unimportant	Improving general wellbeing,Making healthy lifestyle choices (e.g. exercise or diet)		Slightly more likely	Improving general wellbeing,Making healthy lifestyle choices (e.g. exercise or diet),Preventing infectious diseases,Improving mental health,Preventing mental illness,Managing existing mental illness,Managing minor illness & common conditions (e.g. headache or the common cold)		It can help reduce pressure on scarce NHS resources,It is more convenient to the client/user,It is empowering to the client/user,To help individuals prevent certain conditions or minimise likelihood of exacerbations,The option to self-care for some conditions is the superior mode of care		Very important	Passive	7	Improving general wellbeing,Making healthy lifestyle choices (e.g. exercise or diet),Preventing infectious diseases,Managing Infectious diseases		Agree	Agree	Disagree	Disagree		#NULL!	Increased significantly	Increased slightly	Increased significantly	Increased slightly	Increased significantly	Increased slightly	Increased slightly	Increased slightly			Lack of appropriate information to share with people,Difficulties in access to services & professionals,Digital exclusion,Transition of services from face-to-face to other formats,Patient/client understanding of self-care,Individual reluctance to engage or take responsibility,Dependency on professional role,Communication barriers due to hearing difficulties,Lack of equipment/hardware with which t…		#NULL!	Slightly positive	Slightly positive	Slightly positive	Slightly positive	No change	Slightly positive	No change	Agree	Agree	Agree	Agree	Agree
050	Neutral	Detractor	4	To promote the rational use of products & services,It is more convenient to the client/user,It is empowering to the client/user		Neutral	Improving general wellbeing		Significantly more likely	Improving general wellbeing,Making healthy lifestyle choices (e.g. exercise or diet),Building self-care capacity as part of routine professional care,Preventing infectious diseases,Improving mental health,Preventing mental illness,Managing existing mental illness		To promote of the rational use of products & services,It can help reduce pressure on scarce NHS resources,To help me reduce my workload,To promote of health literacy,It is more convenient to the client/user,It is empowering to the client/user,To help individuals prevent certain conditions or minimise likelihood of exacerbations		Very important	Detractor	6	Improving general wellbeing,Preventing infectious diseases,Preventing mental illness		Agree	Neutral	Agree	Strongly agree	Agree	#NULL!	Increased significantly	No change	Increased significantly	No change	Increased significantly	No change	No change	Increased slightly			Digital exclusion,Barriers caused by new digital or telephone interactions,Lack of funding,Transition of services from face-to-face to other formats,Patient/client understanding of self-care,Individual reluctance to engage or take responsibility,Health literacy,Lack of equipment/hardware with which to communicate,Professional understanding of self-care,Time constraints,Professional resistance to …		#NULL!	Extremely positive	Extremely positive	Extremely positive	Slightly positive	Slightly positive	Slightly positive	Slightly positive	Strongly agree	Strongly agree	Strongly agree	Strongly agree	Agree
051	Very important	Detractor	4	To promote the rational use of products & services,To help reduce pressure on scarce NHS resources,To help me reduce my workload,To promote health literacy,It is more convenient to the client/user,It is empowering to the client/user,To help individuals prevent certain conditions or minimise likelihood of exacerbations,The option to self-care for some conditions is the superior mode of care		Slightly important	Improving general wellbeing,Making healthy lifestyle choices (e.g. exercise or diet),Improving mental health,Managing existing mental illness,Managing minor illness & common conditions (e.g. headache or the common cold)		Significantly more likely	Improving general wellbeing,Making healthy lifestyle choices (e.g. exercise or diet),Preventing infectious diseases,Managing Infectious diseases,Improving mental health,Preventing mental illness,Managing minor illness & common conditions (e.g. headache or the common cold),Managing chronic long-term conditions		It can help reduce pressure on scarce NHS resources,To help me reduce my workload,To promote of health literacy,It is empowering to the client/user,To help individuals prevent certain conditions or minimise likelihood of exacerbations,The option to self-care for some conditions is the superior mode of care		Very important	Detractor	6	None of the above,Other (please specify)	Time for self care drastically reduced	Agree	Disagree	Disagree	Disagree	Agree	#NULL!	Increased slightly	Increased significantly	Increased significantly	Increased significantly	Increased significantly	Increased significantly	Increased significantly	Increased slightly			Lack of evidence of effectiveness of self-care interventions,Lack of appropriate information to share with people,Difficulties in access to services & professionals,Digital exclusion,Barriers caused by new digital or telephone interactions,Lack of funding,Health inequalities,Transition of services from face-to-face to other formats,Patient/client understanding of self-care,Language barriers,Indiv…		#NULL!	Slightly positive	Slightly positive	Slightly positive	Extremely positive	Slightly positive	Slightly positive	Slightly positive	Agree	Strongly agree	Agree	Agree	Agree
052	Very important	Detractor	3	To promote the rational use of products & services,To help reduce pressure on scarce NHS resources,To help individuals prevent certain conditions or minimise likelihood of exacerbations,The option to self-care for some conditions is the superior mode of care		Very important	Improving general wellbeing,Making healthy lifestyle choices (e.g. exercise or diet),Preventing mental illness,Managing minor illness & common conditions (e.g. headache or the common cold)		Significantly more likely	Improving general wellbeing,Making healthy lifestyle choices (e.g. exercise or diet),Managing Infectious diseases,Improving mental health,Managing existing mental illness,Managing minor illness & common conditions (e.g. headache or the common cold),Managing chronic long-term conditions		To promote of the rational use of products & services,It can help reduce pressure on scarce NHS resources,To promote of health literacy,It is more convenient to the client/user,To help individuals prevent certain conditions or minimise likelihood of exacerbations,The option to self-care for some conditions is the superior mode of care		Very important	Detractor	6	Improving general wellbeing,Making healthy lifestyle choices (e.g. exercise or diet),Preventing mental illness		Agree	Agree	Agree	Agree	Agree	#NULL!	Increased significantly	Increased significantly	Increased slightly	Increased significantly	Increased significantly	Increased significantly	Increased significantly	Increased slightly			Digital exclusion,Barriers caused by new digital or telephone interactions,Transition of services from face-to-face to other formats,Individual reluctance to engage or take responsibility,Dependency on professional role,Insufficient IT skills,Lack of IT training		#NULL!	Slightly positive	Slightly positive	Slightly positive	Slightly positive	Slightly positive	Slightly positive	Slightly positive	Strongly agree	Strongly agree	Agree	Agree	Agree
053	Very important	Passive	7	To promote the rational use of products & services,To help reduce pressure on scarce NHS resources,To help me reduce my workload,To promote health literacy,It is more convenient to the client/user,It is empowering to the client/user,To help individuals prevent certain conditions or minimise likelihood of exacerbations,The option to self-care for some conditions is the superior mode of care		Very important	Improving general wellbeing,Making healthy lifestyle choices (e.g. exercise or diet),Building self-care capacity as part of routine professional care,Preventing non-communicable diseases (e.g. type 2 diabetes or obesity),Preventing infectious diseases,Improving mental health,Preventing mental illness,Managing minor illness & common conditions (e.g. headache or the common cold),Managing prescribin…		Significantly more likely	Improving general wellbeing,Making healthy lifestyle choices (e.g. exercise or diet),Building self-care capacity as part of routine professional care,Preventing non-communicable diseases (e.g. type 2 diabetes or obesity),Preventing infectious diseases,Managing Infectious diseases,Improving mental health,Preventing mental illness,Managing existing mental illness,Managing minor illness & common con…		To promote of the rational use of products & services,It can help reduce pressure on scarce NHS resources,To help me reduce my workload,To promote of health literacy,It is more convenient to the client/user,It is empowering to the client/user,To help individuals prevent certain conditions or minimise likelihood of exacerbations,The option to self-care for some conditions is the superior mode of c…		Very important	Passive	8	Managing minor illness & common conditions (e.g. headache or the common cold),Managing prescribing, dispensing & encouraging appropriate use of medicines		Agree	Neutral	Neutral	Neutral	Neutral	#NULL!	Increased slightly	Increased significantly	Increased slightly	No change	Increased significantly	Increased slightly	No change	Increased slightly			Lack of appropriate information to share with people,Difficulties in access to services & professionals,Digital exclusion,Health inequalities,Patient/client understanding of self-care,Language barriers,Individual reluctance to engage or take responsibility,Health literacy,Dependency on professional role,Lack of equipment/hardware with which to communicate,Insufficient IT skills,Time constraints		#NULL!	Slightly positive	Slightly positive	Slightly negative	No change	No change	Slightly positive	Slightly positive	Strongly agree	Strongly agree	Agree	Agree	Agree
055	Very important	Detractor	4	To promote health literacy,It is empowering to the client/user,To help individuals prevent certain conditions or minimise likelihood of exacerbations,The option to self-care for some conditions is the superior mode of care		Slightly important	Improving general wellbeing		Significantly more likely	Improving general wellbeing,Making healthy lifestyle choices (e.g. exercise or diet),Building self-care capacity as part of routine professional care,Improving mental health,Preventing mental illness,Managing minor illness & common conditions (e.g. headache or the common cold),Managing chronic long-term conditions		It can help reduce pressure on scarce NHS resources,To promote of health literacy,It is empowering to the client/user,To help individuals prevent certain conditions or minimise likelihood of exacerbations,The option to self-care for some conditions is the superior mode of care		Very important	Detractor	2	Other (please specify)	Struggled to do for self	Agree	Disagree	Neutral	Disagree	Disagree	#NULL!	Increased significantly	No change	Increased significantly	Increased significantly	Increased significantly	No change	Increased slightly	Increased slightly			Difficulties in access to services & professionals,Digital exclusion,Barriers caused by new digital or telephone interactions,Health inequalities,Transition of services from face-to-face to other formats,Patient/client understanding of self-care,Individual reluctance to engage or take responsibility,Dependency on professional role,Lack of equipment/hardware with which to communicate,Insufficient …		#NULL!	Slightly positive	Slightly positive	Slightly positive	No change	Slightly positive	Slightly positive	No change	Agree	Strongly agree	Strongly agree	Strongly agree	Agree
056	Very important	Detractor	2	To promote health literacy,It is empowering to the client/user,To help individuals prevent certain conditions or minimise likelihood of exacerbations		Slightly important	Improving general wellbeing,Making healthy lifestyle choices (e.g. exercise or diet)		Significantly more likely	Improving general wellbeing,Making healthy lifestyle choices (e.g. exercise or diet),Preventing non-communicable diseases (e.g. type 2 diabetes or obesity),Preventing infectious diseases,Improving mental health,Managing chronic long-term conditions		To promote of the rational use of products & services,It can help reduce pressure on scarce NHS resources,It is empowering to the client/user,To help individuals prevent certain conditions or minimise likelihood of exacerbations		Very important	Detractor	5	Improving general wellbeing,Making healthy lifestyle choices (e.g. exercise or diet),Building self-care capacity as part of routine professional care,Improving mental health		Agree	Strongly disagree	Disagree	Neutral	Agree	#NULL!	No change	No change	Increased significantly	Increased significantly	Increased slightly	No change	No change	Increased slightly	No change		Difficulties in access to services & professionals,Digital exclusion,Barriers caused by new digital or telephone interactions,Health inequalities,Transition of services from face-to-face to other formats,Health literacy,Dependency on professional role,Communication barriers due to hearing difficulties,Lack of equipment/hardware with which to communicate,Insufficient IT skills,Time constraints,Lac…		#NULL!	No change	No change	Slightly negative	Slightly negative	Slightly negative		Slightly negative	Strongly agree	Strongly agree	Disagree	Neither agree nor disagree	Neither agree nor disagree
057	Important	Detractor	4	It is empowering to the client/user		Very important	Building self-care capacity as part of routine professional care,Managing existing mental illness,Managing minor illness & common conditions (e.g. headache or the common cold),Managing chronic long-term conditions		Significantly more likely	Improving general wellbeing,Building self-care capacity as part of routine professional care,Managing minor illness & common conditions (e.g. headache or the common cold)		It is empowering to the client/user,To help individuals prevent certain conditions or minimise likelihood of exacerbations		Very important	Detractor	6	Improving general wellbeing,Making healthy lifestyle choices (e.g. exercise or diet),Building self-care capacity as part of routine professional care,Preventing infectious diseases,Managing minor illness & common conditions (e.g. headache or the common cold),Managing chronic long-term conditions,Managing prescribing, dispensing & encouraging appropriate use of medicines		Agree	Neutral	Neutral	Disagree	Agree	#NULL!	No change	Increased slightly	Increased slightly	No change	Increased slightly	No change	Increased slightly	Increased slightly			Difficulties in access to services & professionals,Lack of funding,Individual reluctance to engage or take responsibility,Dependency on professional role,Time constraints,Lack of consistency in approach or messages amongst professionals		#NULL!	Slightly positive	Extremely positive	Extremely positive	Extremely positive	Slightly positive	Slightly positive	No change	Strongly agree	Strongly agree	Agree	Agree	Strongly agree
058	Very important	Detractor	5	To promote the rational use of products & services,To help reduce pressure on scarce NHS resources,To help me reduce my workload,To promote health literacy,It is more convenient to the client/user,It is empowering to the client/user,To help individuals prevent certain conditions or minimise likelihood of exacerbations,The option to self-care for some conditions is the superior mode of care		Very important	Improving general wellbeing,Making healthy lifestyle choices (e.g. exercise or diet),Preventing non-communicable diseases (e.g. type 2 diabetes or obesity),Managing Infectious diseases,Improving mental health,Preventing mental illness,Managing existing mental illness,Managing minor illness & common conditions (e.g. headache or the common cold),Managing prescribing, dispensing & encouraging approp…		Slightly more likely	Making healthy lifestyle choices (e.g. exercise or diet),Building self-care capacity as part of routine professional care,Preventing infectious diseases,Managing Infectious diseases,Preventing mental illness,Managing existing mental illness,Managing minor illness & common conditions (e.g. headache or the common cold),Managing cancer care,Managing prescribing, dispensing & encouraging appropriate …		To promote of the rational use of products & services,It can help reduce pressure on scarce NHS resources,To help me reduce my workload,To promote of health literacy,It is more convenient to the client/user,It is empowering to the client/user,To help individuals prevent certain conditions or minimise likelihood of exacerbations,The option to self-care for some conditions is the superior mode of c…		Very important	Detractor	6	Improving general wellbeing,Making healthy lifestyle choices (e.g. exercise or diet),Preventing infectious diseases,Improving mental health,Managing existing mental illness		Agree	Neutral	Neutral	Agree	Agree	#NULL!	No change	Increased significantly	Increased significantly	Increased significantly	Increased slightly	Increased slightly	Increased slightly	Increased significantly			Lack of appropriate information to share with people,Health inequalities,Patient/client understanding of self-care,Language barriers,Individual reluctance to engage or take responsibility,Dependency on professional role,Insufficient IT skills,Time constraints,Lack of consistency in approach or messages amongst professionals,Interprofessional communication		#NULL!	Slightly positive	No change	No change	No change	No change	No change	No change	Strongly agree	Agree	Neither agree nor disagree	Neither agree nor disagree	Neither agree nor disagree
062	Very important	Detractor	5	To promote the rational use of products & services,To help reduce pressure on scarce NHS resources,To help me reduce my workload,To promote health literacy,It is more convenient to the client/user,It is empowering to the client/user,To help individuals prevent certain conditions or minimise likelihood of exacerbations,The option to self-care for some conditions is the superior mode of care		Very important	Improving general wellbeing,Making healthy lifestyle choices (e.g. exercise or diet),Building self-care capacity as part of routine professional care,Preventing non-communicable diseases (e.g. type 2 diabetes or obesity),Improving mental health,Preventing mental illness,Managing minor illness & common conditions (e.g. headache or the common cold)		Significantly more likely	Improving general wellbeing,Making healthy lifestyle choices (e.g. exercise or diet),Building self-care capacity as part of routine professional care,Preventing non-communicable diseases (e.g. type 2 diabetes or obesity),Preventing infectious diseases,Managing Infectious diseases,Improving mental health,Preventing mental illness,Managing existing mental illness,Managing minor illness & common con…		To promote of the rational use of products & services,It can help reduce pressure on scarce NHS resources,To help me reduce my workload,It is empowering to the client/user		Very important	Passive	7	Improving general wellbeing,Making healthy lifestyle choices (e.g. exercise or diet),Improving mental health,Preventing mental illness		Disagree	Disagree	Disagree	Disagree	Disagree	#NULL!	Increased slightly	Increased slightly	Increased slightly	Increased slightly	Increased slightly	Increased slightly	Increased slightly	No change			Difficulties in access to services & professionals,Digital exclusion,Barriers caused by new digital or telephone interactions,Lack of funding,Health inequalities,Transition of services from face-to-face to other formats,Patient/client understanding of self-care,Language barriers,Individual reluctance to engage or take responsibility,Health literacy,Dependency on professional role,Communication ba…	Concern about missing important cues with remote consulting	#NULL!	Slightly positive	Slightly positive	Slightly negative	Slightly positive	Slightly positive	Slightly positive	Slightly positive	Agree	Agree	Disagree	Neither agree nor disagree	Agree
063	Very important	Passive	8	To help reduce pressure on scarce NHS resources,It is empowering to the client/user		Very important	Improving general wellbeing,Making healthy lifestyle choices (e.g. exercise or diet),Preventing mental illness		No change	Improving general wellbeing,Making healthy lifestyle choices (e.g. exercise or diet),Building self-care capacity as part of routine professional care,Improving mental health,Preventing mental illness		It is empowering to the client/user,To help individuals prevent certain conditions or minimise likelihood of exacerbations		Very important	Detractor	5	Improving general wellbeing,Making healthy lifestyle choices (e.g. exercise or diet),Improving mental health,Preventing mental illness		Disagree	Neutral	Neutral	Neutral	Neutral	#NULL!											Lack of evidence of effectiveness of self-care interventions,Lack of appropriate information to share with people,Difficulties in access to services & professionals,Digital exclusion,Barriers caused by new digital or telephone interactions,Lack of funding,Health inequalities,Patient/client understanding of self-care,Language barriers,Individual reluctance to engage or take responsibility,Health l…		#NULL!	No change	Slightly positive	No change	No change	No change	No change	No change	Neither agree nor disagree	Neither agree nor disagree	Neither agree nor disagree	Neither agree nor disagree	Neither agree nor disagree
065	Very important	Detractor	3	To promote the rational use of products & services,To help reduce pressure on scarce NHS resources,To help me reduce my workload,To promote health literacy,It is more convenient to the client/user,It is empowering to the client/user,To help individuals prevent certain conditions or minimise likelihood of exacerbations,The option to self-care for some conditions is the superior mode of care		Very important	Improving general wellbeing,Making healthy lifestyle choices (e.g. exercise or diet),Preventing non-communicable diseases (e.g. type 2 diabetes or obesity),Preventing infectious diseases,Improving mental health		Slightly more likely	Improving general wellbeing,Making healthy lifestyle choices (e.g. exercise or diet),Building self-care capacity as part of routine professional care,Preventing non-communicable diseases (e.g. type 2 diabetes or obesity),Managing Infectious diseases,Managing existing mental illness		To promote of the rational use of products & services,It can help reduce pressure on scarce NHS resources,To help me reduce my workload,To promote of health literacy,It is more convenient to the client/user,It is empowering to the client/user,To help individuals prevent certain conditions or minimise likelihood of exacerbations,The option to self-care for some conditions is the superior mode of c…		Very important	Detractor	5	Improving general wellbeing,Making healthy lifestyle choices (e.g. exercise or diet),Building self-care capacity as part of routine professional care,Preventing non-communicable diseases (e.g. type 2 diabetes or obesity),Preventing infectious diseases,Managing Infectious diseases,Improving mental health,Managing minor illness & common conditions (e.g. headache or the common cold),Managing chronic…		Agree	Agree	Agree	Neutral	Disagree	#NULL!	Increased slightly	Increased significantly	Increased significantly	Increased significantly	Increased significantly	Increased slightly	Increased significantly	Increased significantly			Lack of evidence of effectiveness of self-care interventions,Lack of appropriate information to share with people,Difficulties in access to services & professionals,Digital exclusion,Barriers caused by new digital or telephone interactions,Lack of funding,Health inequalities,Transition of services from face-to-face to other formats,Patient/client understanding of self-care,Language barriers,Indiv…		#NULL!	Slightly positive	Slightly negative	Slightly negative	Slightly positive	Slightly negative	Slightly positive	Slightly positive	Strongly agree	Strongly agree	Agree	Strongly disagree	Agree
067	Important	Detractor	5	To promote the rational use of products & services,To help me reduce my workload,To promote health literacy,It is more convenient to the client/user,It is empowering to the client/user,To help individuals prevent certain conditions or minimise likelihood of exacerbations,The option to self-care for some conditions is the superior mode of care		Slightly important	Improving general wellbeing		Slightly more likely	Improving general wellbeing,Making healthy lifestyle choices (e.g. exercise or diet),Building self-care capacity as part of routine professional care,Preventing non-communicable diseases (e.g. type 2 diabetes or obesity),Preventing infectious diseases,Managing Infectious diseases,Improving mental health,Preventing mental illness,Managing existing mental illness,Managing minor illness & common con…		To promote of the rational use of products & services,It can help reduce pressure on scarce NHS resources,It is more convenient to the client/user,It is empowering to the client/user,To help individuals prevent certain conditions or minimise likelihood of exacerbations,The option to self-care for some conditions is the superior mode of care		Very important	Passive	8	Preventing infectious diseases		Neutral	Disagree	Agree	Disagree	Disagree	#NULL!	Increased significantly	Increased significantly	Increased slightly		Increased slightly	Increased significantly	Increased significantly	Increased significantly			Lack of appropriate information to share with people,Difficulties in access to services & professionals,Health inequalities,Transition of services from face-to-face to other formats,Individual reluctance to engage or take responsibility,Dependency on professional role,Lack of equipment/hardware with which to communicate,Insufficient IT skills,Time constraints,Professional resistance to sharing re…		#NULL!	Slightly positive	Slightly positive	Extremely positive	Slightly positive	Slightly positive	Slightly positive	Extremely positive	Strongly agree	Strongly agree	Agree	Agree	Neither agree nor disagree
071	Very important	Detractor	6	To promote the rational use of products & services,To help reduce pressure on scarce NHS resources,To help me reduce my workload,It is more convenient to the client/user,It is empowering to the client/user,To help individuals prevent certain conditions or minimise likelihood of exacerbations,The option to self-care for some conditions is the superior mode of care		Slightly important	Improving general wellbeing,Preventing infectious diseases,Improving mental health,Preventing mental illness,Managing minor illness & common conditions (e.g. headache or the common cold),Managing prescribing, dispensing & encouraging appropriate use of medicines		Significantly more likely	Improving general wellbeing,Making healthy lifestyle choices (e.g. exercise or diet),Preventing non-communicable diseases (e.g. type 2 diabetes or obesity),Preventing infectious diseases,Improving mental health,Preventing mental illness,Managing minor illness & common conditions (e.g. headache or the common cold),Managing chronic long-term conditions,Managing prescribing, dispensing & encouraging…		To promote of the rational use of products & services,It can help reduce pressure on scarce NHS resources,To help me reduce my workload,It is empowering to the client/user		Very important	Passive	7	Improving general wellbeing,Preventing infectious diseases,Preventing mental illness,Managing minor illness & common conditions (e.g. headache or the common cold)		Agree	Neutral	Neutral	Agree	Strongly agree	#NULL!	Increased slightly	Increased significantly	Increased slightly	Increased significantly	Increased significantly	Increased slightly	No change	Increased slightly			Lack of appropriate information to share with people,Difficulties in access to services & professionals,Digital exclusion,Barriers caused by new digital or telephone interactions,Health inequalities,Patient/client understanding of self-care,Individual reluctance to engage or take responsibility,Dependency on professional role,Insufficient IT skills,Time constraints,Professional resistance to shar…	ressources stilloften need tailoring or assessing for appropriateness	#NULL!	Slightly positive	No change	Slightly negative	Slightly positive	Slightly negative	No change	No change	Agree	Strongly agree	Neither agree nor disagree	Agree	Agree
072	Important	Detractor	6	To promote the rational use of products & services,To help reduce pressure on scarce NHS resources,It is empowering to the client/user,To help individuals prevent certain conditions or minimise likelihood of exacerbations		Very important	Improving general wellbeing,Making healthy lifestyle choices (e.g. exercise or diet),Improving mental health		Slightly more likely	Improving general wellbeing,Making healthy lifestyle choices (e.g. exercise or diet),Managing existing mental illness,Managing minor illness & common conditions (e.g. headache or the common cold),Managing chronic long-term conditions		To promote of the rational use of products & services,It is empowering to the client/user,To help individuals prevent certain conditions or minimise likelihood of exacerbations,The option to self-care for some conditions is the superior mode of care		Very important	Passive	7	Making healthy lifestyle choices (e.g. exercise or diet),Improving mental health		Agree	Neutral	Neutral	Agree		#NULL!	Increased slightly	Increased significantly	No change	Increased slightly	No change	Increased slightly	Increased slightly	Increased significantly			Difficulties in access to services & professionals,Transition of services from face-to-face to other formats,Patient/client understanding of self-care,Individual reluctance to engage or take responsibility,Dependency on professional role,Time constraints,Lack of consistency in approach or messages amongst professionals,Professional understanding of alternatives to face-to-face interactions		#NULL!	No change	No change	Slightly positive	Slightly positive	Slightly positive	Slightly positive	No change	Neither agree nor disagree	Agree	Agree	Neither agree nor disagree	Neither agree nor disagree
074	Very important	Detractor	3	To promote the rational use of products & services,To help reduce pressure on scarce NHS resources,To help me reduce my workload,To promote health literacy,It is more convenient to the client/user,It is empowering to the client/user,To help individuals prevent certain conditions or minimise likelihood of exacerbations,The option to self-care for some conditions is the superior mode of care		Very important	Improving general wellbeing,Making healthy lifestyle choices (e.g. exercise or diet),Improving mental health,Managing minor illness & common conditions (e.g. headache or the common cold)		Significantly more likely	Improving general wellbeing,Making healthy lifestyle choices (e.g. exercise or diet),Building self-care capacity as part of routine professional care,Managing existing mental illness		It can help reduce pressure on scarce NHS resources,It is empowering to the client/user,To help individuals prevent certain conditions or minimise likelihood of exacerbations		Very important	Passive	8	Improving general wellbeing,Making healthy lifestyle choices (e.g. exercise or diet)		Agree	Disagree	Neutral	Disagree	Disagree	#NULL!	Increased slightly	Increased slightly	Increased significantly	Increased significantly	Increased slightly	No change	No change	Increased slightly			Lack of appropriate information to share with people,Lack of funding,Patient/client understanding of self-care,Professional understanding of self-care,Professional resistance to sharing responsibility,Lack of IT training		#NULL!	Slightly positive	Slightly positive	No change	No change	Slightly positive	Slightly positive	Slightly positive	Strongly agree	Strongly agree	Agree	Agree	Agree
075	Very important	Detractor	5	To promote health literacy,It is empowering to the client/user,To help individuals prevent certain conditions or minimise likelihood of exacerbations,The option to self-care for some conditions is the superior mode of care		Slightly important	Improving general wellbeing,Making healthy lifestyle choices (e.g. exercise or diet),Improving mental health,Managing existing mental illness		Slightly more likely	Improving general wellbeing,Making healthy lifestyle choices (e.g. exercise or diet),Building self-care capacity as part of routine professional care,Preventing non-communicable diseases (e.g. type 2 diabetes or obesity),Preventing infectious diseases,Improving mental health,Preventing mental illness,Managing existing mental illness,Managing chronic long-term conditions		It can help reduce pressure on scarce NHS resources,To promote of health literacy,It is more convenient to the client/user,It is empowering to the client/user,To help individuals prevent certain conditions or minimise likelihood of exacerbations,The option to self-care for some conditions is the superior mode of care		Very important	Passive	7	Improving general wellbeing,Making healthy lifestyle choices (e.g. exercise or diet),Building self-care capacity as part of routine professional care,Preventing infectious diseases,Improving mental health,Managing existing mental illness		Agree	Neutral	Disagree	Disagree	Disagree	#NULL!	Increased slightly	Increased significantly	No change	Increased significantly	Increased significantly	No change	Increased slightly	Increased slightly			Lack of evidence of effectiveness of self-care interventions,Lack of appropriate information to share with people,Difficulties in access to services & professionals,Digital exclusion,Health inequalities,Patient/client understanding of self-care,Language barriers,Health literacy,Insufficient IT skills,Time constraints,Professional resistance to sharing responsibility,Lack of consistency in approac…		#NULL!	Slightly positive	Slightly positive	Slightly positive	Slightly positive	No change	Slightly positive	Slightly positive	Agree	Strongly agree	Agree	Neither agree nor disagree	Agree
076	Very important	Passive	7	To help reduce pressure on scarce NHS resources,To help me reduce my workload,To promote health literacy,It is empowering to the client/user,To help individuals prevent certain conditions or minimise likelihood of exacerbations,The option to self-care for some conditions is the superior mode of care		Very important	Improving general wellbeing,Building self-care capacity as part of routine professional care		Slightly more likely	Improving general wellbeing,Making healthy lifestyle choices (e.g. exercise or diet),Building self-care capacity as part of routine professional care,Preventing non-communicable diseases (e.g. type 2 diabetes or obesity),Preventing infectious diseases,Managing Infectious diseases,Managing minor illness & common conditions (e.g. headache or the common cold),Managing chronic long-term conditions,Ma…		To promote of the rational use of products & services,It can help reduce pressure on scarce NHS resources,To help me reduce my workload,To promote of health literacy,It is more convenient to the client/user,It is empowering to the client/user,To help individuals prevent certain conditions or minimise likelihood of exacerbations,The option to self-care for some conditions is the superior mode of c…		Very important	Promoter	9	Improving general wellbeing,Making healthy lifestyle choices (e.g. exercise or diet),Building self-care capacity as part of routine professional care,Preventing infectious diseases		Strongly agree	Agree	Agree	Agree	Neutral	#NULL!	Increased significantly	Increased significantly	Increased slightly	Increased significantly	Increased significantly	Increased significantly	No change	Increased significantly			Digital exclusion,Lack of equipment/hardware with which to communicate,Insufficient IT skills,Interprofessional communication		#NULL!	Extremely positive	Slightly positive	Slightly positive	Slightly positive	Extremely positive	Extremely positive	Slightly positive	Strongly agree	Strongly agree	Agree	Agree	Agree
079	Very important	Promoter	10	To promote the rational use of products & services,To promote health literacy,It is more convenient to the client/user,It is empowering to the client/user,To help individuals prevent certain conditions or minimise likelihood of exacerbations,The option to self-care for some conditions is the superior mode of care		Very important	Improving general wellbeing,Making healthy lifestyle choices (e.g. exercise or diet),Building self-care capacity as part of routine professional care,Improving mental health,Managing existing mental illness,Managing minor illness & common conditions (e.g. headache or the common cold),Other (please specify)	Improving wellbeing	Slightly less likely	Improving general wellbeing,Making healthy lifestyle choices (e.g. exercise or diet),Building self-care capacity as part of routine professional care,Improving mental health,Managing existing mental illness,Managing minor illness & common conditions (e.g. headache or the common cold),Other (please specify)	Improving wellbeing	To promote of health literacy,It is more convenient to the client/user,It is empowering to the client/user,To help individuals prevent certain conditions or minimise likelihood of exacerbations,The option to self-care for some conditions is the superior mode of care		Very important	Promoter	10	Improving general wellbeing,Making healthy lifestyle choices (e.g. exercise or diet),Building self-care capacity as part of routine professional care,Improving mental health,Managing existing mental illness,Managing minor illness & common conditions (e.g. headache or the common cold),Other (please specify)	Improving wellbeing	Strongly agree	Strongly agree	Strongly agree	Strongly agree	Strongly agree	#NULL!	Increased significantly	Increased significantly	Increased slightly	Increased significantly	No change	Increased slightly	No change	Increased slightly			Digital exclusion,Health inequalities,Health literacy,Dependency on professional role,Time constraints		#NULL!	Extremely positive	No change	Slightly negative	Extremely negative	Slightly negative	No change	Slightly positive	Neither agree nor disagree	Agree	Neither agree nor disagree	Neither agree nor disagree	Neither agree nor disagree
080	Important	Detractor	5	To promote the rational use of products & services,To help reduce pressure on scarce NHS resources,To promote health literacy,It is empowering to the client/user,To help individuals prevent certain conditions or minimise likelihood of exacerbations,The option to self-care for some conditions is the superior mode of care		Slightly important	Improving general wellbeing,Making healthy lifestyle choices (e.g. exercise or diet),Improving mental health		Significantly more likely	Improving general wellbeing,Making healthy lifestyle choices (e.g. exercise or diet),Building self-care capacity as part of routine professional care,Preventing non-communicable diseases (e.g. type 2 diabetes or obesity),Preventing infectious diseases,Managing Infectious diseases,Improving mental health,Preventing mental illness,Managing existing mental illness,Managing minor illness & common con…		To promote of the rational use of products & services,It can help reduce pressure on scarce NHS resources,To help me reduce my workload,To promote of health literacy,It is more convenient to the client/user,It is empowering to the client/user,To help individuals prevent certain conditions or minimise likelihood of exacerbations,The option to self-care for some conditions is the superior mode of c…		Very important	Detractor	3	Improving general wellbeing,Making healthy lifestyle choices (e.g. exercise or diet),Building self-care capacity as part of routine professional care,Preventing infectious diseases,Improving mental health,Preventing mental illness,Managing minor illness & common conditions (e.g. headache or the common cold)		Agree	Neutral	Neutral	Agree	Agree	#NULL!	Increased slightly	Increased slightly	Increased slightly	Increased slightly	Increased slightly	Increased slightly	Increased slightly	Increased slightly			Difficulties in access to services & professionals,Digital exclusion,Barriers caused by new digital or telephone interactions,Lack of funding,Health inequalities,Patient/client understanding of self-care,Language barriers,Individual reluctance to engage or take responsibility,Health literacy,Dependency on professional role,Communication barriers due to hearing difficulties,Lack of equipment/hardw…		#NULL!	Slightly negative	Slightly negative	Slightly negative	Slightly negative	Slightly negative	No change	No change	Strongly agree	Strongly agree	Neither agree nor disagree	Agree	Agree
081	Important	Detractor	6	To promote the rational use of products & services,To help reduce pressure on scarce NHS resources,To help individuals prevent certain conditions or minimise likelihood of exacerbations		Very important	Improving general wellbeing,Making healthy lifestyle choices (e.g. exercise or diet),Building self-care capacity as part of routine professional care,Preventing non-communicable diseases (e.g. type 2 diabetes or obesity),Preventing infectious diseases,Improving mental health,Preventing mental illness,Managing minor illness & common conditions (e.g. headache or the common cold)		Slightly more likely	Improving general wellbeing,Making healthy lifestyle choices (e.g. exercise or diet),Building self-care capacity as part of routine professional care,Preventing non-communicable diseases (e.g. type 2 diabetes or obesity),Preventing infectious diseases,Managing Infectious diseases,Improving mental health,Managing existing mental illness,Managing minor illness & common conditions (e.g. headache or …		It is empowering to the client/user,To help individuals prevent certain conditions or minimise likelihood of exacerbations		Very important	Detractor	6	Improving general wellbeing,Making healthy lifestyle choices (e.g. exercise or diet),Building self-care capacity as part of routine professional care,Preventing non-communicable diseases (e.g. type 2 diabetes or obesity),Preventing infectious diseases,Improving mental health,Preventing mental illness,Managing minor illness & common conditions (e.g. headache or the common cold)		Neutral	Neutral	Neutral	Neutral	Agree	#NULL!	Increased slightly	Increased slightly	Increased slightly	Increased slightly	Increased slightly	Increased slightly	Increased slightly	Increased slightly			Lack of appropriate information to share with people,Health inequalities,Individual reluctance to engage or take responsibility,Time constraints		#NULL!	No change	Slightly positive	Slightly positive	No change	No change	Slightly positive	No change	Agree	Agree	Agree	Agree	Neither agree nor disagree
082	Important	Detractor	5	To promote health literacy,It is more convenient to the client/user,It is empowering to the client/user,To help individuals prevent certain conditions or minimise likelihood of exacerbations		Very important	Improving general wellbeing,Making healthy lifestyle choices (e.g. exercise or diet),Building self-care capacity as part of routine professional care,Improving mental health,Preventing mental illness,Managing existing mental illness,Managing minor illness & common conditions (e.g. headache or the common cold),Managing chronic long-term conditions		Slightly more likely	Improving general wellbeing,Building self-care capacity as part of routine professional care,Improving mental health,Preventing mental illness,Managing existing mental illness,Managing minor illness & common conditions (e.g. headache or the common cold)		To promote of health literacy,It is more convenient to the client/user,It is empowering to the client/user,To help individuals prevent certain conditions or minimise likelihood of exacerbations		Important	Detractor	5	Improving general wellbeing,Building self-care capacity as part of routine professional care,Improving mental health,Preventing mental illness,Managing existing mental illness		Agree	Disagree	Agree	Strongly agree	Disagree	#NULL!	Increased slightly	Increased slightly	Increased significantly	Increased slightly	Increased significantly	No change	Increased slightly	Increased slightly		Online. Meetings for one to one's such as xoom and what's app	Difficulties in access to services & professionals,Digital exclusion,Health inequalities,Transition of services from face-to-face to other formats,Patient/client understanding of self-care,Language barriers,Health literacy,Insufficient IT skills,Time constraints,Lack of IT training,Interprofessional communication,Professional understanding of alternatives to face-to-face interactions		#NULL!	No change	No change	Extremely negative	No change	No change	Slightly negative	Slightly negative	Neither agree nor disagree	Strongly agree	Neither agree nor disagree	Neither agree nor disagree	Strongly agree
083	Very important	Passive	7	To promote health literacy,It is empowering to the client/user,To help individuals prevent certain conditions or minimise likelihood of exacerbations,The option to self-care for some conditions is the superior mode of care		Very important	Improving general wellbeing,Making healthy lifestyle choices (e.g. exercise or diet),Building self-care capacity as part of routine professional care,Preventing non-communicable diseases (e.g. type 2 diabetes or obesity),Managing existing mental illness,Managing minor illness & common conditions (e.g. headache or the common cold),Managing chronic long-term conditions,Managing cancer care,Managing…		Slightly less likely	Improving general wellbeing,Making healthy lifestyle choices (e.g. exercise or diet),Preventing non-communicable diseases (e.g. type 2 diabetes or obesity),Managing existing mental illness,Managing minor illness & common conditions (e.g. headache or the common cold),Managing chronic long-term conditions,Managing cancer care		It is empowering to the client/user,To help individuals prevent certain conditions or minimise likelihood of exacerbations,The option to self-care for some conditions is the superior mode of care		Very important	Passive	7	Improving general wellbeing,Making healthy lifestyle choices (e.g. exercise or diet),Managing minor illness & common conditions (e.g. headache or the common cold),Managing chronic long-term conditions,Managing cancer care		Agree	Neutral	Neutral	Disagree	Agree	#NULL!	No change	Increased significantly	Increased slightly	Increased significantly	Increased slightly	Increased significantly	No change	Increased significantly			Difficulties in access to services & professionals,Digital exclusion,Lack of funding,Transition of services from face-to-face to other formats,Patient/client understanding of self-care,Individual reluctance to engage or take responsibility,Health literacy,Dependency on professional role,Lack of equipment/hardware with which to communicate,Insufficient IT skills,Time constraints		#NULL!	No change	Slightly positive	No change	Slightly positive	Slightly positive	Slightly negative	No change	Agree	Strongly agree	Strongly agree	Strongly agree	Strongly agree
085	Very important	Promoter	10	To promote the rational use of products & services,To help reduce pressure on scarce NHS resources,To promote health literacy,It is more convenient to the client/user,It is empowering to the client/user,To help individuals prevent certain conditions or minimise likelihood of exacerbations,The option to self-care for some conditions is the superior mode of care		Very important	Improving general wellbeing,Making healthy lifestyle choices (e.g. exercise or diet),Building self-care capacity as part of routine professional care,Preventing non-communicable diseases (e.g. type 2 diabetes or obesity),Managing chronic long-term conditions,Managing prescribing, dispensing & encouraging appropriate use of medicines		Significantly more likely	Building self-care capacity as part of routine professional care,Managing chronic long-term conditions		It can help reduce pressure on scarce NHS resources,To help individuals prevent certain conditions or minimise likelihood of exacerbations		Very important	Promoter	10	Improving general wellbeing,Making healthy lifestyle choices (e.g. exercise or diet),Building self-care capacity as part of routine professional care,Preventing non-communicable diseases (e.g. type 2 diabetes or obesity),Preventing infectious diseases,Improving mental health,Preventing mental illness,Managing chronic long-term conditions,Managing prescribing, dispensing & encouraging appropriate …		Strongly agree	Agree	Agree	Agree	Agree	#NULL!	No change	No change	Increased significantly	Increased slightly	Increased significantly	Increased significantly	Increased significantly	Increased significantly	Increased significantly	Live cardiac and pulmonary rehabilitation classes	Lack of funding,Transition of services from face-to-face to other formats,Dependency on professional role,Lack of equipment/hardware with which to communicate,Time constraints,Lack of consistency in approach or messages amongst professionals,Professional understanding of alternatives to face-to-face interactions		#NULL!	Extremely positive	Slightly positive		Slightly positive	No change	Slightly positive	Slightly positive	Strongly agree	Strongly agree	Strongly agree	Strongly agree	Strongly agree
087	Very important	Passive	8	To promote health literacy,It is empowering to the client/user,To help individuals prevent certain conditions or minimise likelihood of exacerbations,The option to self-care for some conditions is the superior mode of care		Slightly important	Improving general wellbeing,Making healthy lifestyle choices (e.g. exercise or diet),Building self-care capacity as part of routine professional care,Improving mental health		Significantly more likely	Improving general wellbeing,Making healthy lifestyle choices (e.g. exercise or diet),Building self-care capacity as part of routine professional care,Preventing non-communicable diseases (e.g. type 2 diabetes or obesity),Preventing infectious diseases,Improving mental health,Preventing mental illness,Managing existing mental illness,Managing minor illness & common conditions (e.g. headache or the…		To promote of health literacy,It is empowering to the client/user,To help individuals prevent certain conditions or minimise likelihood of exacerbations,The option to self-care for some conditions is the superior mode of care		Very important	Detractor	6	Improving general wellbeing,Making healthy lifestyle choices (e.g. exercise or diet),Building self-care capacity as part of routine professional care,Preventing infectious diseases,Improving mental health,Managing minor illness & common conditions (e.g. headache or the common cold)		Strongly agree	Neutral	Agree	Agree	Disagree	#NULL!	Increased slightly	Increased significantly	Increased significantly	Increased significantly	Increased slightly		Increased significantly				Lack of appropriate information to share with people,Difficulties in access to services & professionals,Lack of funding,Transition of services from face-to-face to other formats,Individual reluctance to engage or take responsibility,Professional understanding of self-care,Time constraints,Lack of consistency in approach or messages amongst professionals		#NULL!	Extremely positive	Slightly positive	No change	No change	No change	No change	Slightly positive	Strongly agree	Strongly agree	Agree	Agree	Agree
088	Very important	Detractor	6	To promote the rational use of products & services,To help reduce pressure on scarce NHS resources,To promote health literacy,It is empowering to the client/user,To help individuals prevent certain conditions or minimise likelihood of exacerbations,The option to self-care for some conditions is the superior mode of care		Very important	Improving general wellbeing,Making healthy lifestyle choices (e.g. exercise or diet),Managing minor illness & common conditions (e.g. headache or the common cold)		Significantly more likely	Improving general wellbeing,Making healthy lifestyle choices (e.g. exercise or diet),Building self-care capacity as part of routine professional care,Managing minor illness & common conditions (e.g. headache or the common cold),Managing chronic long-term conditions		To promote of the rational use of products & services,It can help reduce pressure on scarce NHS resources,To promote of health literacy,It is empowering to the client/user,To help individuals prevent certain conditions or minimise likelihood of exacerbations,The option to self-care for some conditions is the superior mode of care		Very important	Detractor	6	Improving general wellbeing,Making healthy lifestyle choices (e.g. exercise or diet),Managing minor illness & common conditions (e.g. headache or the common cold)		Strongly agree	Neutral	Neutral	Agree	Strongly agree	#NULL!	Increased slightly			Increased slightly	Increased slightly	Increased slightly		Increased slightly			Difficulties in access to services & professionals,Digital exclusion,Health inequalities,Transition of services from face-to-face to other formats,Patient/client understanding of self-care,Individual reluctance to engage or take responsibility,Health literacy,Dependency on professional role,Professional understanding of self-care,Interprofessional communication,Professional understanding of alter…		#NULL!	Extremely positive	Slightly positive	Slightly positive	Slightly positive	Slightly positive	Slightly positive	Slightly positive	Strongly agree	Strongly agree	Agree	Agree	Neither agree nor disagree
090	Very important	Detractor	4	It is empowering to the client/user,To help individuals prevent certain conditions or minimise likelihood of exacerbations,Other (please specify)	As a counsellor, part of my role	Neutral	Managing minor illness & common conditions (e.g. headache or the common cold)		Significantly more likely	Improving general wellbeing,Making healthy lifestyle choices (e.g. exercise or diet),Building self-care capacity as part of routine professional care,Improving mental health,Preventing mental illness,Managing existing mental illness,Managing chronic long-term conditions,Managing prescribing, dispensing & encouraging appropriate use of medicines		To promote of the rational use of products & services,It is more convenient to the client/user,It is empowering to the client/user,To help individuals prevent certain conditions or minimise likelihood of exacerbations		Very important	Detractor	5	Improving general wellbeing,Making healthy lifestyle choices (e.g. exercise or diet),Building self-care capacity as part of routine professional care,Preventing non-communicable diseases (e.g. type 2 diabetes or obesity),Improving mental health,Managing minor illness & common conditions (e.g. headache or the common cold),Managing chronic long-term conditions		Strongly agree	Strongly agree	Neutral	Disagree	Strongly agree	#NULL!	No change	No change	Increased significantly	Increased significantly	No change	No change	Increased significantly	No change			Time constraints		#NULL!	Slightly positive	No change	Slightly negative	No change	Slightly positive	Slightly negative	Slightly negative	Agree	Agree	Neither agree nor disagree	Neither agree nor disagree	Neither agree nor disagree
091	Very important	Detractor	4	To promote the rational use of products & services,To help reduce pressure on scarce NHS resources,To help me reduce my workload,To promote health literacy,It is empowering to the client/user,The option to self-care for some conditions is the superior mode of care		Very important	Improving general wellbeing,Making healthy lifestyle choices (e.g. exercise or diet),Preventing non-communicable diseases (e.g. type 2 diabetes or obesity),Managing minor illness & common conditions (e.g. headache or the common cold),Managing chronic long-term conditions,Managing prescribing, dispensing & encouraging appropriate use of medicines		Significantly less likely	Making healthy lifestyle choices (e.g. exercise or diet),Managing Infectious diseases,Improving mental health,Managing existing mental illness,Managing prescribing, dispensing & encouraging appropriate use of medicines		To promote of the rational use of products & services,It can help reduce pressure on scarce NHS resources,To help me reduce my workload,To promote of health literacy,To help individuals prevent certain conditions or minimise likelihood of exacerbations		Very important	Passive	8	Improving general wellbeing,Making healthy lifestyle choices (e.g. exercise or diet),Preventing infectious diseases,Improving mental health		Agree	Disagree	Neutral	Neutral	Agree	#NULL!	Increased slightly	Increased significantly	Increased significantly	Increased significantly	No change	Increased significantly	Increased slightly	No change			Lack of evidence of effectiveness of self-care interventions,Lack of appropriate information to share with people,Patient/client understanding of self-care,Individual reluctance to engage or take responsibility,Health literacy,Dependency on professional role,Professional understanding of self-care,Lack of consistency in approach or messages amongst professionals,Professional understanding of alte…		#NULL!	Slightly positive	Slightly negative	Extremely negative	Slightly positive	Slightly positive	Slightly positive	Slightly positive	Agree	Agree	Agree	Agree	Agree
092	Important	Detractor	2	To promote the rational use of products & services,To help reduce pressure on scarce NHS resources,To help me reduce my workload,To promote health literacy,It is empowering to the client/user		Very important	Improving general wellbeing,Making healthy lifestyle choices (e.g. exercise or diet),Preventing non-communicable diseases (e.g. type 2 diabetes or obesity),Managing Infectious diseases,Preventing mental illness,Managing existing mental illness,Managing chronic long-term conditions			Improving general wellbeing,Making healthy lifestyle choices (e.g. exercise or diet),Building self-care capacity as part of routine professional care,Preventing non-communicable diseases (e.g. type 2 diabetes or obesity),Preventing infectious diseases,Managing Infectious diseases,Improving mental health,Preventing mental illness,Managing existing mental illness,Managing minor illness & common con…		To promote of the rational use of products & services,It can help reduce pressure on scarce NHS resources,To help me reduce my workload,To promote of health literacy		Very important	Detractor	3	Improving general wellbeing,Making healthy lifestyle choices (e.g. exercise or diet),Preventing non-communicable diseases (e.g. type 2 diabetes or obesity),Improving mental health,Managing prescribing, dispensing & encouraging appropriate use of medicines		Agree	Disagree	Agree	Strongly disagree	Neutral	#NULL!	Increased significantly	Increased significantly	Increased slightly	Increased significantly	Increased significantly	Increased slightly	Reduced slightly	No change			Digital exclusion,Barriers caused by new digital or telephone interactions,Lack of funding,Transition of services from face-to-face to other formats,Individual reluctance to engage or take responsibility,Dependency on professional role,Insufficient IT skills,Time constraints,Lack of consistency in approach or messages amongst professionals,Interprofessional communication,Professional understandin…		#NULL!	Slightly negative	Slightly positive	Slightly negative	Slightly negative	Extremely negative	Slightly negative	Extremely positive	Agree	Strongly agree	Disagree	Disagree	Disagree
093	Important	Detractor	6	To help me reduce my workload,It is more convenient to the client/user,It is empowering to the client/user,The option to self-care for some conditions is the superior mode of care		Very important	Improving general wellbeing,Making healthy lifestyle choices (e.g. exercise or diet),Building self-care capacity as part of routine professional care,Preventing infectious diseases,Improving mental health,Managing minor illness & common conditions (e.g. headache or the common cold),Managing chronic long-term conditions,Managing prescribing, dispensing & encouraging appropriate use of medicines		Significantly more likely	Improving general wellbeing,Making healthy lifestyle choices (e.g. exercise or diet),Preventing infectious diseases,Managing minor illness & common conditions (e.g. headache or the common cold),Managing chronic long-term conditions,Managing prescribing, dispensing & encouraging appropriate use of medicines		It can help reduce pressure on scarce NHS resources,To help me reduce my workload,It is more convenient to the client/user,It is empowering to the client/user,To help individuals prevent certain conditions or minimise likelihood of exacerbations		Very important	Passive	8	Making healthy lifestyle choices (e.g. exercise or diet),Preventing infectious diseases,Managing minor illness & common conditions (e.g. headache or the common cold)		Agree	Neutral	Neutral	Agree	Agree	#NULL!	Increased slightly	Increased slightly	Increased slightly	Increased slightly	Increased slightly	Increased slightly	Increased slightly	Increased slightly			Digital exclusion,Barriers caused by new digital or telephone interactions,Lack of funding,Health inequalities,Patient/client understanding of self-care,Lack of equipment/hardware with which to communicate,Insufficient IT skills		#NULL!	No change	No change	Slightly negative	Slightly negative	Slightly negative	No change	Slightly negative	Agree	Strongly agree	Disagree	Agree	Disagree
094	Very important	Detractor	3	To promote the rational use of products & services,To promote health literacy,To help individuals prevent certain conditions or minimise likelihood of exacerbations		Very important	Improving general wellbeing,Making healthy lifestyle choices (e.g. exercise or diet),Preventing infectious diseases,Managing chronic long-term conditions		Significantly more likely	Improving general wellbeing,Making healthy lifestyle choices (e.g. exercise or diet),Preventing infectious diseases,Managing minor illness & common conditions (e.g. headache or the common cold),Managing chronic long-term conditions		To promote of the rational use of products & services,It can help reduce pressure on scarce NHS resources,To promote of health literacy,To help individuals prevent certain conditions or minimise likelihood of exacerbations		Very important	Passive	7	Making healthy lifestyle choices (e.g. exercise or diet)		Agree	Neutral	Neutral	Neutral	Agree	#NULL!	Increased slightly	Increased slightly	Increased slightly	Increased significantly	Increased significantly	No change	No change	No change			Difficulties in access to services & professionals,Digital exclusion,Barriers caused by new digital or telephone interactions,Health inequalities,Patient/client understanding of self-care,Language barriers,Individual reluctance to engage or take responsibility,Health literacy,Dependency on professional role,Communication barriers due to hearing difficulties,Lack of equipment/hardware with which t…		#NULL!	No change	Slightly positive	No change	Slightly positive	No change	No change	No change	Neither agree nor disagree	Agree	Agree	Neither agree nor disagree	Neither agree nor disagree
095	Very unimportant	Detractor	2	To promote health literacy,It is more convenient to the client/user,It is empowering to the client/user,The option to self-care for some conditions is the superior mode of care,Other (please specify)	understanding Asperger syndrome	Slightly important	Improving general wellbeing,Preventing mental illness,Other (please specify)	supporting self help groups and advocacy	Significantly more likely	Improving general wellbeing,Improving mental health,Preventing mental illness,Other (please specify)	self advocacy	To promote of health literacy,It is more convenient to the client/user,It is empowering to the client/user,Other (please specify)	help understand the diagnosis	Very important	Detractor	3	Improving general wellbeing,Making healthy lifestyle choices (e.g. exercise or diet),Improving mental health,Preventing mental illness,Other (please specify)	choosing good company, rather less contacts, than alot of superficial ones. Uplifting the spirit is important to me	Neutral	Neutral	Disagree	Disagree	Neutral	#NULL!	No change	No change	Increased significantly	Reduced slightly	Increased significantly	Increased slightly	Increased slightly	Increased slightly	Increased significantly	conact via what's App and facebook	Lack of appropriate information to share with people,Difficulties in access to services & professionals,Barriers caused by new digital or telephone interactions,Health inequalities,Transition of services from face-to-face to other formats,Health literacy,Communication barriers due to hearing difficulties,Insufficient IT skills,Professional resistance to sharing responsibility,Lack of consistency …	lack of spokesmen/spokeswomen	#NULL!	Slightly positive	Slightly positive	No change	Slightly positive	Slightly positive	Slightly positive	Slightly positive	Neither agree nor disagree	Agree	Agree	Agree	Agree
099	Important	Detractor	5	Other (please specify)	So beope can live happy and fulfllled lives	Slightly important	Improving general wellbeing,Making healthy lifestyle choices (e.g. exercise or diet)		Significantly more likely	Improving general wellbeing,Making healthy lifestyle choices (e.g. exercise or diet),Building self-care capacity as part of routine professional care,Improving mental health,Preventing mental illness,Managing existing mental illness		Other (please specify)	Because they will experience unneccessary suffering otherwise	Very important	Detractor	5	Improving general wellbeing,Building self-care capacity as part of routine professional care,Preventing mental illness,Other (please specify)	Increased all psychological wellbeing strategies	Agree	Neutral	Neutral	Neutral	Neutral	#NULL!	No change	No change	Increased slightly	No change	No change	No change	No change	No change			Digital exclusion,Lack of funding,Health inequalities,Health literacy,Insufficient IT skills,Professional understanding of self-care,Lack of IT training,Other (please specify)	Their own levels of distress and work pressure	#NULL!	Slightly positive	Slightly positive	Slightly negative	Slightly positive	Slightly negative	Slightly negative	Slightly negative	Neither agree nor disagree	Agree	Neither agree nor disagree	Neither agree nor disagree	Agree
101	Very important	Detractor	6	To promote the rational use of products & services,To help reduce pressure on scarce NHS resources,To promote health literacy,It is empowering to the client/user,To help individuals prevent certain conditions or minimise likelihood of exacerbations,The option to self-care for some conditions is the superior mode of care		Very important	Making healthy lifestyle choices (e.g. exercise or diet),Building self-care capacity as part of routine professional care,Improving mental health		Slightly more likely	Making healthy lifestyle choices (e.g. exercise or diet),Preventing infectious diseases,Managing Infectious diseases,Managing existing mental illness,Managing prescribing, dispensing & encouraging appropriate use of medicines		To promote of the rational use of products & services,It can help reduce pressure on scarce NHS resources,It is empowering to the client/user,To help individuals prevent certain conditions or minimise likelihood of exacerbations		Very important	Passive	7	Making healthy lifestyle choices (e.g. exercise or diet),Preventing infectious diseases,Improving mental health		Agree	Agree	Agree	Agree	Agree	#NULL!	Increased slightly	Increased significantly	Increased significantly	Increased significantly	Increased slightly	Increased significantly	Increased significantly	Increased significantly			Difficulties in access to services & professionals,Digital exclusion,Barriers caused by new digital or telephone interactions,Health inequalities,Transition of services from face-to-face to other formats,Language barriers,Health literacy,Communication barriers due to hearing difficulties,Lack of equipment/hardware with which to communicate,Insufficient IT skills,Professional resistance to sharing…		#NULL!	Slightly negative	Slightly positive	Slightly negative	Slightly positive	Slightly negative	No change	Slightly negative	Strongly agree	Strongly agree	Neither agree nor disagree	Neither agree nor disagree	Neither agree nor disagree
103	Very important	Passive	8	To help reduce pressure on scarce NHS resources,To help me reduce my workload,It is empowering to the client/user,To help individuals prevent certain conditions or minimise likelihood of exacerbations		Very important	Improving general wellbeing,Making healthy lifestyle choices (e.g. exercise or diet),Improving mental health		Significantly more likely	Improving general wellbeing,Improving mental health,Managing cancer care		To promote of the rational use of products & services,It can help reduce pressure on scarce NHS resources,To help me reduce my workload,It is empowering to the client/user,The option to self-care for some conditions is the superior mode of care		Very important	Detractor	6	Improving general wellbeing,Improving mental health		Neutral	Agree	Neutral	Neutral	Neutral	#NULL!	Increased slightly	Increased slightly	No change	Increased significantly	No change	Increased slightly	No change	No change			Lack of appropriate information to share with people,Difficulties in access to services & professionals,Lack of funding,Health inequalities,Transition of services from face-to-face to other formats,Patient/client understanding of self-care,Language barriers,Individual reluctance to engage or take responsibility,Time constraints,Lack of consistency in approach or messages amongst professionals,Int…		#NULL!	Slightly positive	Slightly positive	No change	No change	Slightly negative	No change	Slightly negative	Agree	Agree	Agree	Neither agree nor disagree	Neither agree nor disagree
106	Important	Passive	7	To promote the rational use of products & services,To help reduce pressure on scarce NHS resources,It is empowering to the client/user,To help individuals prevent certain conditions or minimise likelihood of exacerbations		Very important	Improving general wellbeing,Making healthy lifestyle choices (e.g. exercise or diet),Building self-care capacity as part of routine professional care,Preventing non-communicable diseases (e.g. type 2 diabetes or obesity),Managing minor illness & common conditions (e.g. headache or the common cold),Managing chronic long-term conditions,Managing prescribing, dispensing & encouraging appropriate use…		No change	Improving general wellbeing,Making healthy lifestyle choices (e.g. exercise or diet),Managing minor illness & common conditions (e.g. headache or the common cold),Managing chronic long-term conditions,Managing prescribing, dispensing & encouraging appropriate use of medicines		To promote of the rational use of products & services,It can help reduce pressure on scarce NHS resources,It is empowering to the client/user,To help individuals prevent certain conditions or minimise likelihood of exacerbations		Very important	Passive	7	Improving general wellbeing,Making healthy lifestyle choices (e.g. exercise or diet),Preventing non-communicable diseases (e.g. type 2 diabetes or obesity),Managing minor illness & common conditions (e.g. headache or the common cold),Managing chronic long-term conditions		Agree	Agree	Agree	Agree	Neutral	#NULL!	Increased slightly	Increased significantly	Increased significantly	Increased significantly	No change	Increased slightly	No change	No change			Digital exclusion,Barriers caused by new digital or telephone interactions,Health inequalities,Transition of services from face-to-face to other formats,Patient/client understanding of self-care,Language barriers,Individual reluctance to engage or take responsibility,Health literacy,Dependency on professional role,Communication barriers due to hearing difficulties,Lack of equipment/hardware with …		#NULL!	Slightly positive	No change	Slightly negative	Slightly positive	No change	No change	No change	Agree	Agree	Neither agree nor disagree	Neither agree nor disagree	Neither agree nor disagree
107	Important	Detractor	3	To promote the rational use of products & services,To help reduce pressure on scarce NHS resources,It is more convenient to the client/user,It is empowering to the client/user		Very important	Improving general wellbeing,Making healthy lifestyle choices (e.g. exercise or diet),Improving mental health,Managing existing mental illness,Managing minor illness & common conditions (e.g. headache or the common cold)		Slightly more likely	Improving general wellbeing,Making healthy lifestyle choices (e.g. exercise or diet),Managing minor illness & common conditions (e.g. headache or the common cold)		To promote of the rational use of products & services,It can help reduce pressure on scarce NHS resources,To promote of health literacy,It is more convenient to the client/user,It is empowering to the client/user		Important	Detractor	5	Making healthy lifestyle choices (e.g. exercise or diet),Improving mental health		Strongly agree	Neutral	Neutral	Agree	Agree	#NULL!	Increased significantly	No change	Increased significantly	Increased significantly	Increased significantly	Increased slightly	Increased slightly	No change	No change		Lack of evidence of effectiveness of self-care interventions,Difficulties in access to services & professionals,Transition of services from face-to-face to other formats,Patient/client understanding of self-care,Individual reluctance to engage or take responsibility,Dependency on professional role,Lack of consistency in approach or messages amongst professionals		#NULL!	Slightly positive	Slightly positive	No change	Slightly positive	No change	Slightly negative	No change	Strongly agree	Strongly agree	Neither agree nor disagree	Neither agree nor disagree	Neither agree nor disagree
108	Neutral	Detractor	2	To help individuals prevent certain conditions or minimise likelihood of exacerbations		Slightly important	Improving general wellbeing,Preventing infectious diseases		Significantly more likely	Making healthy lifestyle choices (e.g. exercise or diet),Managing existing mental illness,Managing minor illness & common conditions (e.g. headache or the common cold),Managing chronic long-term conditions,Managing prescribing, dispensing & encouraging appropriate use of medicines		It can help reduce pressure on scarce NHS resources,It is empowering to the client/user,To help individuals prevent certain conditions or minimise likelihood of exacerbations,The option to self-care for some conditions is the superior mode of care		Very important	Detractor	5	Preventing infectious diseases,Improving mental health		Agree	Neutral	Neutral	Agree	Agree	#NULL!	Increased slightly	Increased slightly	Increased slightly	Increased slightly	Increased slightly	No change	No change	Increased slightly			Patient/client understanding of self-care,Individual reluctance to engage or take responsibility,Dependency on professional role,Time constraints,Lack of consistency in approach or messages amongst professionals		#NULL!	Slightly positive	Slightly positive	Slightly positive	Slightly positive	Slightly positive	Slightly positive	Slightly positive	Agree	Agree	Neither agree nor disagree	Agree	Neither agree nor disagree
110	Important	Passive	8	To promote the rational use of products & services,It is more convenient to the client/user,To help individuals prevent certain conditions or minimise likelihood of exacerbations,The option to self-care for some conditions is the superior mode of care		Very important	Improving general wellbeing,Making healthy lifestyle choices (e.g. exercise or diet),Building self-care capacity as part of routine professional care,Preventing mental illness,Managing minor illness & common conditions (e.g. headache or the common cold),Managing chronic long-term conditions		Slightly more likely	Improving general wellbeing,Making healthy lifestyle choices (e.g. exercise or diet),Building self-care capacity as part of routine professional care,Managing minor illness & common conditions (e.g. headache or the common cold),Managing chronic long-term conditions		To promote of the rational use of products & services,To help individuals prevent certain conditions or minimise likelihood of exacerbations		Important		#NULL!	Improving general wellbeing,Making healthy lifestyle choices (e.g. exercise or diet),Building self-care capacity as part of routine professional care,Managing minor illness & common conditions (e.g. headache or the common cold),Managing chronic long-term conditions		Agree	Agree	Agree	Agree	Agree	#NULL!	Increased significantly	Increased significantly	Increased significantly	Increased slightly		Increased slightly	Increased significantly	Increased slightly			Lack of evidence of effectiveness of self-care interventions,Digital exclusion,Patient/client understanding of self-care,Language barriers,Individual reluctance to engage or take responsibility,Lack of consistency in approach or messages amongst professionals		#NULL!	Slightly positive	Slightly positive	Slightly positive	Slightly positive	No change	No change	No change	Agree	Agree	Agree	Agree	Agree
111	Important	Detractor	5	To promote the rational use of products & services,It is empowering to the client/user,To help individuals prevent certain conditions or minimise likelihood of exacerbations,The option to self-care for some conditions is the superior mode of care		Slightly important	Improving general wellbeing,Making healthy lifestyle choices (e.g. exercise or diet),Preventing non-communicable diseases (e.g. type 2 diabetes or obesity),Managing minor illness & common conditions (e.g. headache or the common cold),Managing chronic long-term conditions		Slightly more likely	Improving general wellbeing,Making healthy lifestyle choices (e.g. exercise or diet),Building self-care capacity as part of routine professional care,Preventing non-communicable diseases (e.g. type 2 diabetes or obesity),Improving mental health,Managing chronic long-term conditions,Managing cancer care,Managing prescribing, dispensing & encouraging appropriate use of medicines		To promote of the rational use of products & services,It can help reduce pressure on scarce NHS resources,It is more convenient to the client/user,It is empowering to the client/user,To help individuals prevent certain conditions or minimise likelihood of exacerbations		Very important	Detractor	5	Making healthy lifestyle choices (e.g. exercise or diet),Improving mental health,Managing minor illness & common conditions (e.g. headache or the common cold),Managing chronic long-term conditions,Managing cancer care		Agree	Neutral	Neutral	Neutral	Agree	#NULL!	Increased significantly	No change	Increased significantly	Increased significantly	Increased slightly	No change	No change	No change			Difficulties in access to services & professionals,Digital exclusion,Barriers caused by new digital or telephone interactions,Lack of funding,Health inequalities,Transition of services from face-to-face to other formats,Patient/client understanding of self-care,Language barriers,Health literacy,Communication barriers due to hearing difficulties,Lack of equipment/hardware with which to communicate…		#NULL!	Slightly positive	Slightly positive	Slightly positive	No change	No change	No change	Slightly positive	Neither agree nor disagree	Agree	Neither agree nor disagree	Neither agree nor disagree	Agree
116	Very important	Detractor	3	To promote the rational use of products & services,It is empowering to the client/user		Very unimportant	None of the above		No change	Managing prescribing, dispensing & encouraging appropriate use of medicines,Other (please specify)	Still advocating for appropriate medicines use in care homes	To promote of the rational use of products & services,It can help reduce pressure on scarce NHS resources,It is empowering to the client/user		Very important	Detractor	3	None of the above		Agree	Strongly disagree	Disagree	Agree	Disagree	#NULL!	No change	No change	Increased significantly	Increased significantly	Increased slightly	No change	Increased significantly	Increased significantly			Lack of evidence of effectiveness of self-care interventions,Difficulties in access to services & professionals,Barriers caused by new digital or telephone interactions,Health inequalities,Transition of services from face-to-face to other formats,Patient/client understanding of self-care,Dependency on professional role,Communication barriers due to hearing difficulties,Lack of equipment/hardware …		#NULL!	Slightly positive	Extremely positive	Slightly positive	Slightly positive	Extremely positive	No change	No change	Neither agree nor disagree	Agree	Disagree	Disagree	Agree
118	Very important	Detractor	6	To promote the rational use of products & services,To help reduce pressure on scarce NHS resources,To promote health literacy		Very important	Managing minor illness & common conditions (e.g. headache or the common cold),Managing chronic long-term conditions,Managing prescribing, dispensing & encouraging appropriate use of medicines		No change	Improving general wellbeing,Preventing infectious diseases,Managing Infectious diseases,Managing minor illness & common conditions (e.g. headache or the common cold),Managing chronic long-term conditions,Managing prescribing, dispensing & encouraging appropriate use of medicines		To promote of the rational use of products & services,It can help reduce pressure on scarce NHS resources,To promote of health literacy,It is empowering to the client/user,To help individuals prevent certain conditions or minimise likelihood of exacerbations		Very important	Detractor	5	Preventing infectious diseases,Managing Infectious diseases,Managing minor illness & common conditions (e.g. headache or the common cold)		Agree	Neutral	Neutral	Neutral	Neutral	#NULL!	Increased slightly	Increased slightly	Increased slightly	Increased slightly	Increased slightly		Increased slightly	Increased slightly			Lack of appropriate information to share with people,Difficulties in access to services & professionals,Digital exclusion,Barriers caused by new digital or telephone interactions,Health inequalities,Transition of services from face-to-face to other formats,Patient/client understanding of self-care,Language barriers,Individual reluctance to engage or take responsibility,Health literacy,Dependency …		#NULL!	No change	No change	No change	Slightly positive	Slightly positive	Slightly positive	Slightly positive	Neither agree nor disagree	Agree	Disagree	Disagree	Disagree
119	Very important	Detractor	5	To promote the rational use of products & services,To help reduce pressure on scarce NHS resources,It is empowering to the client/user,The option to self-care for some conditions is the superior mode of care		Very important	Making healthy lifestyle choices (e.g. exercise or diet),Managing minor illness & common conditions (e.g. headache or the common cold)		No change	None of the above		It can help reduce pressure on scarce NHS resources,It is empowering to the client/user		Neutral	Detractor	5	Improving general wellbeing,Making healthy lifestyle choices (e.g. exercise or diet)		Agree	Disagree	Disagree	Neutral	Neutral	#NULL!	Increased slightly	No change	Increased slightly	Increased significantly	Increased slightly	Increased slightly	Increased slightly	Increased slightly	No change		Lack of funding,Health inequalities,Transition of services from face-to-face to other formats,Patient/client understanding of self-care,Individual reluctance to engage or take responsibility,Dependency on professional role,Insufficient IT skills,Lack of consistency in approach or messages amongst professionals,Interprofessional communication		#NULL!	Slightly positive	Slightly positive	No change	No change	Slightly negative	No change	No change	Agree	Agree	Neither agree nor disagree	Neither agree nor disagree	Agree
123	Very unimportant	Detractor	6	To promote health literacy,It is more convenient to the client/user,It is empowering to the client/user,To help individuals prevent certain conditions or minimise likelihood of exacerbations		Very important	Improving general wellbeing,Making healthy lifestyle choices (e.g. exercise or diet),Building self-care capacity as part of routine professional care,Preventing non-communicable diseases (e.g. type 2 diabetes or obesity),Managing minor illness & common conditions (e.g. headache or the common cold),Managing chronic long-term conditions,Managing prescribing, dispensing & encouraging appropriate use…		Slightly more likely	Improving general wellbeing,Making healthy lifestyle choices (e.g. exercise or diet),Building self-care capacity as part of routine professional care,Preventing non-communicable diseases (e.g. type 2 diabetes or obesity),Managing chronic long-term conditions,Managing prescribing, dispensing & encouraging appropriate use of medicines		To promote of the rational use of products & services,It can help reduce pressure on scarce NHS resources,To help me reduce my workload,To promote of health literacy,It is more convenient to the client/user,It is empowering to the client/user,To help individuals prevent certain conditions or minimise likelihood of exacerbations		Very important	Passive	7	Improving general wellbeing,Making healthy lifestyle choices (e.g. exercise or diet),Improving mental health,Managing minor illness & common conditions (e.g. headache or the common cold),Managing prescribing, dispensing & encouraging appropriate use of medicines		Agree	Neutral	Neutral	Agree	Agree	#NULL!	Increased slightly	Increased significantly	Increased significantly	Increased significantly	Increased slightly	Increased significantly	Increased significantly	Increased slightly			Difficulties in access to services & professionals,Digital exclusion,Transition of services from face-to-face to other formats,Patient/client understanding of self-care,Language barriers,Individual reluctance to engage or take responsibility,Health literacy,Time constraints,Lack of IT training		#NULL!	Slightly negative	No change	Slightly negative	Slightly positive	No change	Slightly negative	Slightly negative	Agree	Strongly agree	Neither agree nor disagree	Neither agree nor disagree	Agree
124	Important	Detractor	3	To promote the rational use of products & services,It is empowering to the client/user,The option to self-care for some conditions is the superior mode of care,Other (please specify)	To encourage personal responsibility	Very important	Improving general wellbeing,Making healthy lifestyle choices (e.g. exercise or diet),Building self-care capacity as part of routine professional care,Preventing non-communicable diseases (e.g. type 2 diabetes or obesity),Preventing infectious diseases,Improving mental health,Managing existing mental illness,Managing minor illness & common conditions (e.g. headache or the common cold),Managing chr…		Slightly more likely	Improving general wellbeing,Making healthy lifestyle choices (e.g. exercise or diet),Improving mental health,Managing existing mental illness,Managing minor illness & common conditions (e.g. headache or the common cold),Managing chronic long-term conditions,Managing prescribing, dispensing & encouraging appropriate use of medicines		To promote of the rational use of products & services,It can help reduce pressure on scarce NHS resources,To promote of health literacy,It is empowering to the client/user,To help individuals prevent certain conditions or minimise likelihood of exacerbations,The option to self-care for some conditions is the superior mode of care		Very important	Detractor	3	Improving general wellbeing,Making healthy lifestyle choices (e.g. exercise or diet),Improving mental health,Managing existing mental illness,Managing minor illness & common conditions (e.g. headache or the common cold)		Disagree	Strongly disagree	Strongly disagree	Strongly disagree	Strongly disagree	#NULL!	Increased slightly	No change	Increased significantly	Increased slightly	No change	Increased slightly	Increased slightly	No change			Lack of appropriate information to share with people,Difficulties in access to services & professionals,Digital exclusion,Barriers caused by new digital or telephone interactions,Lack of funding,Health inequalities,Transition of services from face-to-face to other formats,Patient/client understanding of self-care,Language barriers,Individual reluctance to engage or take responsibility,Health lite…		#NULL!	Slightly positive	Slightly positive	Slightly positive	Extremely positive	Slightly positive	Slightly negative	Slightly negative	Agree	Strongly agree	Neither agree nor disagree	Agree	Neither agree nor disagree
131	Very important	Detractor	6	To promote the rational use of products & services,To help reduce pressure on scarce NHS resources,To promote health literacy,It is empowering to the client/user,To help individuals prevent certain conditions or minimise likelihood of exacerbations,The option to self-care for some conditions is the superior mode of care		Very important	Improving general wellbeing,Making healthy lifestyle choices (e.g. exercise or diet),Preventing non-communicable diseases (e.g. type 2 diabetes or obesity),Improving mental health,Managing existing mental illness,Managing minor illness & common conditions (e.g. headache or the common cold),Managing chronic long-term conditions		No change	Improving general wellbeing,Making healthy lifestyle choices (e.g. exercise or diet),Preventing infectious diseases,Managing minor illness & common conditions (e.g. headache or the common cold),Managing chronic long-term conditions		It can help reduce pressure on scarce NHS resources,To promote of health literacy,It is more convenient to the client/user,It is empowering to the client/user,To help individuals prevent certain conditions or minimise likelihood of exacerbations,The option to self-care for some conditions is the superior mode of care		Very important	Detractor	5	Preventing infectious diseases,Managing Infectious diseases,Managing existing mental illness,Managing chronic long-term conditions,Managing prescribing, dispensing & encouraging appropriate use of medicines,Other (please specify)	To manage and maintain the delcine in my physical and mental health during the first peak of the pandemic	Agree	Agree	Neutral	Agree	Agree	#NULL!	No change	Increased significantly	No change	Increased significantly	Increased significantly	Increased significantly	No change	No change			Difficulties in access to services & professionals,Digital exclusion,Health inequalities,Transition of services from face-to-face to other formats,Patient/client understanding of self-care,Individual reluctance to engage or take responsibility,Dependency on professional role,Time constraints,Lack of consistency in approach or messages amongst professionals		#NULL!	No change	Extremely positive	Slightly positive	No change	Slightly positive	Extremely positive	No change	Neither agree nor disagree	Agree	Neither agree nor disagree	Neither agree nor disagree	Agree
132	Important	Detractor	6	To promote the rational use of products & services,To help reduce pressure on scarce NHS resources,To promote health literacy,It is empowering to the client/user,To help individuals prevent certain conditions or minimise likelihood of exacerbations,The option to self-care for some conditions is the superior mode of care		Slightly important	Improving general wellbeing,Making healthy lifestyle choices (e.g. exercise or diet),Managing minor illness & common conditions (e.g. headache or the common cold),Managing chronic long-term conditions,Managing prescribing, dispensing & encouraging appropriate use of medicines		Significantly more likely	Improving general wellbeing,Making healthy lifestyle choices (e.g. exercise or diet),Building self-care capacity as part of routine professional care,Preventing non-communicable diseases (e.g. type 2 diabetes or obesity),Improving mental health,Preventing mental illness,Managing existing mental illness,Managing minor illness & common conditions (e.g. headache or the common cold),Managing chronic …		To promote of the rational use of products & services,It can help reduce pressure on scarce NHS resources,To promote of health literacy,It is empowering to the client/user,To help individuals prevent certain conditions or minimise likelihood of exacerbations,The option to self-care for some conditions is the superior mode of care		Very important	Detractor	5	Improving general wellbeing,Making healthy lifestyle choices (e.g. exercise or diet),Managing minor illness & common conditions (e.g. headache or the common cold)			Agree	Agree	Agree	Disagree	#NULL!	Increased significantly	Increased slightly	Increased significantly	Increased significantly	Increased significantly	Increased slightly	Increased significantly	Increased slightly			Lack of evidence of effectiveness of self-care interventions,Difficulties in access to services & professionals,Digital exclusion,Barriers caused by new digital or telephone interactions,Transition of services from face-to-face to other formats,Patient/client understanding of self-care,Individual reluctance to engage or take responsibility,Health literacy,Communication barriers due to hearing dif…		#NULL!	Slightly positive	Slightly positive	Slightly positive	Slightly positive	No change	Slightly positive	Slightly positive	Agree	Strongly agree	Agree	Agree	Agree
133	Very important	Detractor	1	To help reduce pressure on scarce NHS resources,The option to self-care for some conditions is the superior mode of care		Very important	Improving general wellbeing,Making healthy lifestyle choices (e.g. exercise or diet),Improving mental health		Slightly more likely	Improving general wellbeing,Making healthy lifestyle choices (e.g. exercise or diet),Building self-care capacity as part of routine professional care,Preventing non-communicable diseases (e.g. type 2 diabetes or obesity),Preventing infectious diseases,Managing Infectious diseases,Improving mental health,Preventing mental illness,Managing existing mental illness,Managing minor illness & common con…		It can help reduce pressure on scarce NHS resources,It is empowering to the client/user,The option to self-care for some conditions is the superior mode of care		Very important	Detractor	1	Improving general wellbeing,Making healthy lifestyle choices (e.g. exercise or diet),Improving mental health		Agree	Disagree	Disagree	Agree	Agree	#NULL!	No change	Increased significantly	Increased slightly	Increased significantly	Increased significantly	Increased significantly	No change	Increased slightly		acurx	Digital exclusion,Transition of services from face-to-face to other formats,Patient/client understanding of self-care,Language barriers,Individual reluctance to engage or take responsibility,Health literacy,Dependency on professional role,Communication barriers due to hearing difficulties,Lack of equipment/hardware with which to communicate,Insufficient IT skills,Time constraints		#NULL!	Slightly negative	Slightly positive	Slightly positive	Slightly positive	No change	No change	Slightly positive	Strongly agree	Strongly agree	Disagree	Disagree	Disagree
135	Very important	Detractor	5	To promote the rational use of products & services,To help individuals prevent certain conditions or minimise likelihood of exacerbations,The option to self-care for some conditions is the superior mode of care		Very important	Making healthy lifestyle choices (e.g. exercise or diet),Managing minor illness & common conditions (e.g. headache or the common cold),Managing prescribing, dispensing & encouraging appropriate use of medicines		No change	Improving general wellbeing,Making healthy lifestyle choices (e.g. exercise or diet),Managing existing mental illness,Managing minor illness & common conditions (e.g. headache or the common cold),Managing chronic long-term conditions,Managing prescribing, dispensing & encouraging appropriate use of medicines		To promote of the rational use of products & services,To help individuals prevent certain conditions or minimise likelihood of exacerbations,The option to self-care for some conditions is the superior mode of care		Very important	Passive	8	Making healthy lifestyle choices (e.g. exercise or diet)		Neutral	Disagree	Agree	Neutral	Agree	#NULL!	No change	No change	Increased slightly	No change	No change	No change	Increased slightly	Increased slightly			Difficulties in access to services & professionals,Digital exclusion,Health inequalities,Transition of services from face-to-face to other formats,Patient/client understanding of self-care,Health literacy,Communication barriers due to hearing difficulties,Insufficient IT skills,Time constraints,Lack of IT training,Lack of consistency in approach or messages amongst professionals		#NULL!	No change	No change	No change	No change	No change	No change	No change	Agree	Strongly agree	Agree	Agree	Neither agree nor disagree
137	Very important	Detractor	4	To help reduce pressure on scarce NHS resources,It is empowering to the client/user		Very important	Managing existing mental illness,Managing minor illness & common conditions (e.g. headache or the common cold),Managing prescribing, dispensing & encouraging appropriate use of medicines		Significantly more likely	Improving general wellbeing,Making healthy lifestyle choices (e.g. exercise or diet),Building self-care capacity as part of routine professional care,Managing existing mental illness,Managing minor illness & common conditions (e.g. headache or the common cold),Managing prescribing, dispensing & encouraging appropriate use of medicines		To promote of the rational use of products & services,It can help reduce pressure on scarce NHS resources,It is empowering to the client/user,To help individuals prevent certain conditions or minimise likelihood of exacerbations,The option to self-care for some conditions is the superior mode of care		Very important	Passive	7	Making healthy lifestyle choices (e.g. exercise or diet),Managing existing mental illness		Agree	Neutral	Agree	Agree	Disagree	#NULL!	Increased significantly	Increased significantly	Increased significantly	Increased significantly	Increased significantly	Increased significantly	Increased significantly	Increased significantly			Difficulties in access to services & professionals,Digital exclusion,Barriers caused by new digital or telephone interactions,Health inequalities,Patient/client understanding of self-care,Individual reluctance to engage or take responsibility,Lack of equipment/hardware with which to communicate,Insufficient IT skills,Professional resistance to sharing responsibility,Lack of consistency in approac…		#NULL!	Slightly positive	Slightly positive	Slightly positive	Slightly positive	Slightly positive	No change	Slightly positive	Neither agree nor disagree	Agree	Neither agree nor disagree	Neither agree nor disagree	Neither agree nor disagree
138	Important	Detractor	5	To promote health literacy,To help individuals prevent certain conditions or minimise likelihood of exacerbations		Slightly unimportant	None of the above		Significantly more likely	Improving general wellbeing,Making healthy lifestyle choices (e.g. exercise or diet),Building self-care capacity as part of routine professional care,Preventing non-communicable diseases (e.g. type 2 diabetes or obesity),Preventing infectious diseases,Managing Infectious diseases,Improving mental health,Managing existing mental illness,Managing minor illness & common conditions (e.g. headache or …		It can help reduce pressure on scarce NHS resources,To help me reduce my workload,To promote of health literacy,It is more convenient to the client/user		Very important	Passive	7	Building self-care capacity as part of routine professional care,Improving mental health,Preventing mental illness,Managing existing mental illness		Agree	Neutral	Neutral	Neutral	Neutral	#NULL!	Increased slightly	No change	Increased slightly	Increased significantly	Increased significantly	Increased slightly	Increased significantly	Increased slightly			Difficulties in access to services & professionals,Digital exclusion,Health inequalities,Transition of services from face-to-face to other formats,Patient/client understanding of self-care,Individual reluctance to engage or take responsibility,Health literacy,Dependency on professional role,Professional understanding of self-care,Time constraints,Lack of consistency in approach or messages amongs…		#NULL!	Slightly positive	Slightly negative	Slightly negative	No change	Slightly negative	Slightly positive	No change	Strongly agree	Strongly agree	Agree	Agree	Agree
140	Very important	Detractor	5	To help reduce pressure on scarce NHS resources,To promote health literacy,It is empowering to the client/user,To help individuals prevent certain conditions or minimise likelihood of exacerbations		Very important	Improving general wellbeing,Making healthy lifestyle choices (e.g. exercise or diet),Improving mental health		Significantly more likely	Improving general wellbeing,Making healthy lifestyle choices (e.g. exercise or diet),Improving mental health,Managing existing mental illness		To promote of the rational use of products & services,It can help reduce pressure on scarce NHS resources,To promote of health literacy,It is empowering to the client/user		Very important	Passive	8	Improving general wellbeing,Improving mental health		Agree	Neutral	Neutral	Agree	Agree	#NULL!	Increased significantly	No change	Increased significantly	Increased slightly	Increased significantly	No change	No change	Increased significantly			Digital exclusion,Health inequalities,Transition of services from face-to-face to other formats,Patient/client understanding of self-care,Language barriers,Health literacy,Insufficient IT skills,Professional resistance to sharing responsibility,Lack of IT training,Professional understanding of alternatives to face-to-face interactions		#NULL!	Slightly positive	Slightly positive	Slightly negative	Slightly positive	No change	Slightly positive	No change	Strongly agree	Strongly agree	Agree	Strongly agree	Neither agree nor disagree
[truncated: 103 more rows]
[truncated: 101 more columns]
